# Supplementary material for: Vertebrate Lineages Exhibit Diverse Patterns of Transposable Element Regulation and Expression across Tissues
Source: Genome Biol Evol. 2020 Apr 9;12(5):506–21. doi: 10.1093/gbe/evaa068 (PMC7211425; doi:10.1093/gbe/evaa068)
Supplement: evaa068_Supplementary_Data [file evaa068_supplementary_data.zip]

Archive with 10 entries (10 files):
- Supplementary_fileS1.xlsx
- Supplementary_fileS2.xlsx
- Supplementary_fileS3.xlsx
- Supplementary_fileS4.xlsx
- Supplementary_fileS5.xlsx
- Supplementary_fileS6.xlsx
- Supplementary_fileS7.xlsx
- Supplementary_fileS8.xlsx
- SupplementaryFig_03.02.2020.pdf
- Supplemetary_Methods.docx
