# Supplementary material for: Vertebrate Lineages Exhibit Diverse Patterns of Transposable Element Regulation and Expression across Tissues
Source: Genome Biol Evol. 2020 Apr 9;12(5):506–21. doi: 10.1093/gbe/evaa068 (PMC7211425; doi:10.1093/gbe/evaa068)
Supplement: evaa068_Supplementary_Data [file evaa068_supplementary_data.zip › Supplementary_fileS1.xlsx]

## Sheet: Tissues_accessions
Supplementary file S1. Acession data for samples used in this study. Raw data were quality and adapter trimmed, and cleaned from rRNA transcripts before being analyzed
Species	Acronym	Testis	Ovary	Brain	Heart	Kidney	Liver	Muscle	Spleen	Small Intestine	Oocytes
Danio rerio (zebrafish)	Dr	SRR2177445	SRR2177444	SRR1609735	SRR1609741	SRR1609747	SRR1609750	SRR1609753	SRR1609756	SRR1609744	SRR7235498
Xenopus laevis (clawed frog)	Xl	SRR2515162	SRR2515157	SRR2515149	SRR2515151	SRR2515153	SRR2515154	SRR2515156	SRR2515160	SRR2515152	SRR6160931
Alligator mississippiensis (alligator)	Am	SRR3208129	SRR3208147	SRR3208125	SRR3208141	SRR3208142	SRR3208143	SRR3208132	SRR3208127	-
Gallus gallus (chicken)	Gg	ERR348580	ERR348571	ERR348563	ERR348583	ERR348561	ERR348586	ERR348578	ERR348585	SRR3194327	SRR5804520
Anolis carolinensis (anole)	Ac	SRR5412173	SRR543710	SRR540258	SRR540257	SRR579557	SRR391653	SRR391658	-	-
Python molurus (python)	Pm	SRR11149665	SRR11149664	SRR11149663	SRR5190732	SRR5190716	SRR5190690	SRR11149662	SRR11149661	SRR1746797
Boa constrictor (boa)	Bc	SRR7206966	-	SRR7206967	-	SRR7206969; SRR7206968	SRR7206971	SRR7206975	SRR7206963	SRR7206973; SRR7206972
Crotalus viridis (prairie rattlesnake)	Cv	SRR11149666	SRR7401997	SRR7401995	SRR7402006	SRR7402001	SRR7402007	SRR7401993	SRR7401998	SRR9225223
Ornithorhynchus anatinus (platypus)	Oa	SRR5412241	SRR5412238	SRR5412224	SRR5412229	SRR5412232	SRR5412237	-	-	-
Monodelphis domestica (opossum)	Md	SRR500909	SRR500917	SRR500906	SRR500923	SRR500900	SRR500896	SRR500916	SRR868947	-
Homo sapiens (human)	Hs	ERR315492	ERR579132	ERR315432	ERR315356; ERR315430	ERR315383	ERR315414	ERR579149	ERR315448	ERR315408; ERR315364	SRR5295901
Mus musculus (mouse)	Mm	SRR5047953	SRR5047990	SRR5048040	SRR5047921	SRR5047925	SRR5047934	SRR1158599	SRR7207813	SRR5048001	SRR10266994
