# Supplementary material for: Vertebrate Lineages Exhibit Diverse Patterns of Transposable Element Regulation and Expression across Tissues
Source: Genome Biol Evol. 2020 Apr 9;12(5):506–21. doi: 10.1093/gbe/evaa068 (PMC7211425; doi:10.1093/gbe/evaa068)
Supplement: evaa068_Supplementary_Data [file evaa068_supplementary_data.zip › Supplementary_fileS2.xlsx]

## Sheet: expression_stats_a
Supplementary file S2A. Percentages of normalized expression values from the recent-TE dataset of recent TE-derived transcripts, genes involved in the PIWI pathway, the siRNA pathway and other genes that negatively regulate TE expression. On the left, expression values are reported for each tissue by species; on the right, tables report summary statics of TE regulators expression values by specie…
Species	Tissue	Percent recent TE	PIWI%	siRNA%	Trancription%	Post-Transcription%	Total regulators %			PIWI		siRNA		Transcription		Post-Transcription		Total Regulators
Danio rerio	Testis	1.93799	0.754548	0.0447769	0.351998	0.062535	1.21386			Avg Germline	Avg Somatic	Avg Germline	Avg Somatic	Avg Germline	Avg Somatic	Avg Germline	Avg Somatic	Avg Germline	Avg Somatic
	Ovary	0.0819581	0.178596	0.0373478	0.396408	0.0532052	0.665557		Danio rerio	0.466572	0.00633298	0.0410623	0.0160996	0.374203	0.0879071	0.0578701	0.0484629	0.939708	0.158803
	Brain	0.940929	0.0126335	0.038193	0.19428	0.0512862	0.296393		Xenopus laevis	0.17848	0.0462475	0.0302665	0.00788789	0.212342	0.0808423	0.0817569	0.0574245	0.502845	0.192402
	Heart	0.466963	0.0042904	0.0202537	0.109841	0.0584986	0.192884		Alligator mississippiensis	0.305274	0.0191052	0.0531592	0.0234338	0.257136	0.130158	0.0755833	0.053891	0.691152	0.226588
	Kidney	0.144763	0.00571839	0.0128841	0.0811429	0.0456684	0.145414		Gallus gallus	0.06759	0.00888468	0.0720415	0.0275225	0.236558	0.107604	0.0391166	0.0640071	0.415306	0.208019
	Liver	0.0384361	0.000681498	0.00355993	0.016347	0.0109847	0.0315731		Anolis carolinensis	0.244917	0.0117576	0.0542213	0.028989	0.206124	0.070736	0.0728445	0.0484345	0.578107	0.159917
	Muscle	0.110983	0.00976531	0.00685668	0.0422214	0.038441	0.0972843		Boa constrictor		0.027413		0.0325843		0.184349		0.116607		0.360954
	Spleen	0.337786	0.00838562	0.0161391	0.0908788	0.0771793	0.192583		Python molurus	0.14687	0.0205779	0.0259362	0.0143868	0.231253	0.133445	0.111097	0.0816549	0.515156	0.250065
	Small Intestine	0.278745	0.00285612	0.0148108	0.0806385	0.0571823	0.155488		Crotalus viridis	0.223994	0.010757	0.0478132	0.0304417	0.312915	0.256115	0.125331	0.0763618	0.710053	0.373675
	Oocyte	0.0134798	0.105851	0.201702	0.998426	0.0858316	1.39181		Ornithorhynchus anatinus	0.352643	0.0192401	0.0676871	0.061288	0.180009	0.114923	0.0770613	0.0561134	0.677401	0.251564
Xenopus laevis	Testis	0.0174961	0.192966	0.0160038	0.11003	0.0471245	0.366124		Monodelphis domestica	0.144364	0.0108538	0.0528143	0.0724244	0.23	0.12	0.105121	0.071174	0.532299	0.274452
	Ovary	0.00723107	0.163995	0.0445293	0.314653	0.116389	0.639566		Homo sapiens	0.122634	0.012793	0.0500599	0.0324558	0.240633	0.121113	0.194461	0.113532	0.607788	0.279893
	Brain	0.0532159	0.0536956	0.0140486	0.132355	0.0349538	0.235053		Mus musculus	0.198909	0.01051	0.0458379	0.0302586	0.24668	0.123691	0.119014	0.0831779	0.61044	0.247637
	Heart	0.0257065	0.0423129	0.0051984	0.0587751	0.0487502	0.155037
	Kidney	0.0343165	0.0514935	0.00924162	0.0950296	0.0842094	0.239974
	Liver	0.0151321	0.0427013	0.00365923	0.04003	0.0311552	0.117546
	Muscle	0.014045	0.041931	0.00533863	0.0420386	0.0301864	0.119495				Testis	Ovary	Oocyte	Germline	Somatic	Germline/Somatic
	Spleen	0.0485839	0.0468665	0.0112662	0.124603	0.113533	0.296269		PIWI	Avg	0.320159	0.114467	0.139493	0.221785	0.013435	16.5079
	Small Intestine	0.0269336	0.0447314	0.00646251	0.0730646	0.0591832	0.183442			Avg NM	0.290809	0.162497	0.0903236	0.231393	0.0137665	16.8084
	Oocyte	0.00591641	0.113587	0.0652659	0.310212	0.181369	0.670433			Avg M	0.303087	0.0243323	0.282995	0.239298	0.0127168	18.8174
Alligator mississippiensis	Testis	0.0626487	0.399944	0.0508838	0.222388	0.0906512	0.763867		siRNA	Avg	0.0461178	0.0520917	0.0840006	0.0489749	0.0299227	1.63671
	Ovary	0.0117529	0.210604	0.0554346	0.291885	0.0605154	0.618438			Avg NM	0.0415305	0.0516256	0.13498	0.0478687	0.0222197	2.15434
	Brain	0.0310523	0.0286115	0.0298412	0.157684	0.0385901	0.254727			Avg M	0.0442338	0.0423259	0.0495317	0.0552477	0.0466125	1.18526
	Heart	0.0152597	0.0122981	0.0139065	0.0689804	0.0402637	0.135449		Transcription	Avg	0.232071	0.27381	0.391635	0.252033	0.128081	1.96776
	Kidney	0.0287685	0.0231264	0.0242494	0.126333	0.0529642	0.226673			Avg NM	0.241189	0.296087	0.500892	0.266921	0.131555	2.02897
	Liver	0.0207998	0.0119335	0.0111211	0.0541674	0.0314938	0.108716			Avg M	0.171069	0.18786	0.423567	0.213451	0.120555	1.77057
	Muscle	0.0238019	0.0202443	0.0333814	0.159112	0.0698977	0.282636		Post-Transcription	Avg	0.0822311	0.115921	0.101192	0.0983434	0.0735395	1.33729
	Spleen	0.025277	0.0184175	0.0281031	0.214674	0.0901367	0.351331			Avg NM	0.0851694	0.0841757	0.118298	0.0812879	0.0684719	1.18717
	Small Intestine									Avg M	0.0610837	0.137179	0.126127	0.0992749	0.0845193	1.17458
Gallus gallus	Testis	0.0977844	0.0993427	0.0951606	0.23621	0.0344854	0.465199		Total Regulators	Avg	0.680579	0.55629	0.710503	0.621136	0.244978	2.53547
	Ovary	0.155238	0.0358372	0.0489225	0.236905	0.0437477	0.365413			Avg NM	0.658697	0.594386	0.832858	0.62747	0.236013	2.65863
	Brain	0.0125261	0.0168336	0.0353655	0.1324	0.0540797	0.238679			Avg M	0.579474	0.391698	0.882221	0.607272	0.264404	2.29676
	Heart	0.0353927	0.0114627	0.0227838	0.140876	0.0355533	0.210676
	Kidney	0.033819	0.00589492	0.0236237	0.0713339	0.0647053	0.165558
	Liver	0.0201265	0.00424737	0.0165459	0.0608738	0.0507647	0.132432
	Muscle	0.00591901	0.00786618	0.0196161	0.0614224	0.0180894	0.106994
	Spleen	0.0969415	0.0094658	0.0609316	0.225526	0.181972	0.477895
	Small Intestine	1.4985	0.00642219	0.013791	0.0607974	0.0428858	0.123896
	Oocyte	0.379817	0.0515331	0.137973	0.203113	0.087695	0.480314
Anolis carolinensis	Testis	0.500049	0.265953	0.0363808	0.149106	0.0572144	0.508654
	Ovary	0.0393221	0.223882	0.0720618	0.263141	0.0884746	0.647559
	Brain	0.430786	0.0138971	0.0464476	0.122902	0.0481571	0.231404
	Heart	0.350533	0.0127832	0.0384121	0.0804408	0.0616802	0.193316
	Kidney	0.437438	0.0182186	0.0269196	0.0789715	0.0458187	0.169928
	Liver	0.197807	0.0070293	0.0178465	0.0473671	0.0431073	0.11535
	Muscle	0.124228	0.0068596	0.0153191	0.023999	0.043409	0.0895868
	Spleen
	Small Intestine
Boa constrictor	Testis	0.0506659	0.219791	0.0446226	0.369758	0.143386	0.777558
	Ovary
	Brain	0.0435731	0.0171744	0.0339494	0.135512	0.0607095	0.247345
	Heart
	Kidney	0.0592839	0.0628629	0.040432	0.28242	0.139056	0.52477
	Liver	0.054416	0.0164571	0.0224914	0.149623	0.176969	0.36554
	Muscle	0.00566773	0.0111292	0.0107983	0.0733537	0.0155354	0.110817
	Spleen	0.092124	0.0310853	0.0551911	0.223905	0.177734	0.487915
	Small Intestine	0.023737	0.0257692	0.0326437	0.241281	0.129641	0.429335
Python molurus	Testis	0.0762584	0.166564	0.0209536	0.242874	0.113404	0.543796
	Ovary	0.00931998	0.127176	0.0309188	0.219631	0.10879	0.486516
	Brain	0.087037	0.0203208	0.0139644	0.136582	0.0859259	0.256793
	Heart	0.0960923	0.00843443	0.018845	0.0933203	0.0451777	0.165777
	Kidney	0.166897	0.0212486	0.0166635	0.172288	0.057413	0.267613
	Liver	0.0769939	0.0103666	0.00799711	0.0783501	0.064193	0.160907
	Muscle	0.0120979	0.00567183	0.0051294	0.0678589	0.0143321	0.0929923
	Spleen	0.0714774	0.0194912	0.0174673	0.231558	0.229753	0.49827
	Small Intestine	0.214097	0.058512	0.0206411	0.154161	0.0747894	0.308103
Crotalus viridis	Testis	0.208665	0.224451	0.0234617	0.265231	0.132554	0.645698
	Ovary	0.056292	0.223537	0.0721647	0.360598	0.118108	0.774408
	Brain	0.256046	0.0156193	0.0298866	0.241578	0.0679574	0.355041
	Heart	0.272182	0.0122562	0.0408755	0.350625	0.0734674	0.477224
	Kidney	0.143246	0.00854004	0.0268943	0.233809	0.0399943	0.309238
	Liver	0.169806	0.00523852	0.0186602	0.124019	0.0653467	0.213264
	Muscle	0.153755	0.00388732	0.0140656	0.162119	0.0532408	0.233313
	Spleen	0.24954	0.0149835	0.0401286	0.362582	0.155178	0.572873
	Small Intestine	0.344981	0.0147742	0.0425813	0.318072	0.0793475	0.454775
Ornithorhynchus anatinus	Testis	0.191762	0.678021	0.0805871	0.168382	0.0531194	0.980109
	Ovary	0.0605498	0.0272653	0.0547872	0.191637	0.101003	0.374693
	Brain	0.0732493	0.0273826	0.080509	0.14382	0.0533195	0.305032
	Heart	0.109129	0.0146026	0.101064	0.101555	0.0506996	0.267922
	Kidney	0.265133	0.0253275	0.044654	0.145593	0.0759443	0.291519
	Liver	0.0879974	0.0096478	0.018925	0.0687225	0.0444901	0.141785
	Muscle
	Spleen
	Small Intestine
Monodelphis domestica	Testis	0.0992718	0.234066	0.0427704	0.21	0.0670318	0.553868
	Ovary	0.158056	0.0546617	0.0628581	0.25	0.14321	0.51073
	Brain	0.206404	0.017039	0.0636958	0.17	0.0667633	0.317498
	Heart	0.0483815	0.0046574	0.0414042	0.06	0.0436252	0.149687
	Kidney	0.0988012	0.00871924	0.0245561	0.11	0.0683893	0.211665
	Liver	0.0912931	0.00522084	0.0160884	0.07	0.0561037	0.147413
	Muscle	0.0386201	0.00469655	0.171138	0.06	0.0404511	0.276286
	Spleen	0.245923	0.0247898	0.117664	0.25	0.151711	0.544165
	Small Intestine
Homo sapiens	Testis	0.032463	0.223373	0.0489821	0.267387	0.123185	0.662928
	Ovary	0.022508	0.0218936	0.0511378	0.21388	0.265737	0.552648
	Brain	0.00866331	0.0153221	0.0405084	0.144307	0.0745168	0.274654
	Heart	0.00523022	0.0103868	0.0254277	0.0843072	0.0823409	0.202463
	Kidney	0.00983941	0.0109864	0.0333349	0.121405	0.0975087	0.263235
	Liver	0.00836412	0.00554078	0.0170307	0.0634551	0.0953428	0.181369
	Muscle	0.00499974	0.00545331	0.0212997	0.0662305	0.0346814	0.127665
	Spleen	0.0285219	0.0286063	0.0530435	0.210667	0.250435	0.542752
	Small Intestine	0.016011	0.0132551	0.0365455	0.157418	0.159896	0.367115
	Oocyte	0.0792647	0.304033	0.0738812	0.695214	0.155162	1.22829
Mus musculus	Testis	0.23572	0.379977	0.0488296	0.209575	0.062082	0.700463
	Ovary	0.145298	0.017841	0.0428462	0.283785	0.175945	0.520418
	Brain	0.391011	0.0161447	0.0478879	0.173476	0.058355	0.295864
	Heart	0.168632	0.0118137	0.0249118	0.0690685	0.038705	0.144499
	Kidney	0.140098	0.00894253	0.031324	0.0927198	0.0659658	0.198952
	Liver	0.102419	0.00380683	0.0203712	0.0594469	0.0597858	0.143411
	Muscle	0.501694	0.00906352	0.0424273	0.128148	0.0458765	0.225516
	Spleen	0.0882349	0.0201596	0.0249878	0.264431	0.214416	0.523994
	Small Intestine	0.149795	0.00363906	0.0199002	0.0785457	0.0991416	0.201227
	Oocyte	0.259521	0.261956	0.0251822	0.15192	0.0970933	0.536152

## Sheet: expression_stats_b
Supplementary file S2B. Percentages of normalized expression values from the total-TE dataset of total TE-derived transcripts, genes involved in the PIWI pathway, the siRNA pathway and other genes that negatively regulate TE expression. On the left, expression values are reported for each tissue by species; on the right, tables report summary statics of TE regulators expression values by species …
Species	Tissue	Percent recent TE	PIWI%	siRNA%	Trancription%	Post-Transcription%	Total regulators %			PIWI		siRNA		Transcription		Post-Transcription		Total Regulators
Danio rerio	Testis	9.10411	0.754548	0.0447769	0.370256	0.062535	1.23212			Avg Germline	Avg Somatic	Avg Germline	Avg Somatic	Avg Germline	Avg Somatic	Avg Germline	Avg Somatic	Avg Germline	Avg Somatic
	Ovary	1.1461	0.178596	0.0373478	0.408258	0.0532052	0.677408		Danio rerio	0.466572	0.00633298	0.0410624	0.0160996	0.389257	0.0980883	0.0578701	0.0484629	0.954762	0.168984
	Brain	12.7022	0.0126335	0.038193	0.216023	0.0512862	0.318136		Xenopus laevis	0.178494	0.0462491	0.0302616	0.00788812	0.212343	0.0808565	0.0817604	0.0574358	0.502859	0.192429
	Heart	4.76003	0.00429041	0.0202537	0.126056	0.0584987	0.209099		Alligator mississippiensis	0.309116	0.01924	0.0529828	0.023494	0.256015	0.129994	0.0761332	0.0537362	0.694248	0.226464
	Kidney	2.56453	0.00571839	0.0128841	0.0874197	0.0456684	0.151691		Gallus gallus	0.0676441	0.0088891	0.0720962	0.027541	0.235735	0.107653	0.0391258	0.0640533	0.414601	0.208137
	Liver	0.715855	0.000681498	0.00355993	0.0174499	0.0109847	0.0326761		Anolis carolinensis	0.245065	0.0117596	0.0542411	0.0289907	0.206235	0.0707559	0.0806566	0.0541701	0.586198	0.165676
	Muscle	2.00857	0.00976531	0.00685668	0.0497989	0.038441	0.104862		Boa constrictor		0.0274176		0.0325899		0.184347		0.116603		0.360957
	Spleen	4.06613	0.00838562	0.0161391	0.103442	0.0771794	0.205147		Python molurus	0.147099	0.0206204	0.0259622	0.0143988	0.231465	0.132841	0.111214	0.0817079	0.515739	0.249568
	Small Intestine	4.53901	0.00285612	0.0148108	0.0864277	0.0571823	0.161277		Crotalus viridis	0.21342	0.00940765	0.0478319	0.0304463	0.310981	0.247103	0.125339	0.076368	0.697572	0.363325
	Oocyte	1.61267	0.105933	0.201824	1.00792	0.0859666	1.40164		Ornithorhynchus anatinus	0.353421	0.0192781	0.0676772	0.0612751	0.180026	0.114958	0.0770743	0.0561415	0.678199	0.251653
Xenopus laevis	Testis	2.8465	0.192984	0.0159983	0.110039	0.0471301	0.366152		Monodelphis domestica	0.145076	0.0109115	0.0530523	0.0726006	0.226981	0.122191	0.105599	0.0714058	0.530708	0.277109
	Ovary	1.36567	0.164005	0.044525	0.314647	0.116391	0.639567		Homo sapiens	0.127588	0.0126303	0.0512562	0.0319512	0.247009	0.119357	0.197795	0.112264	0.623648	0.276203
	Brain	9.15793	0.053699	0.0140518	0.132372	0.0349619	0.235085		Mus musculus	0.199092	0.0101337	0.0458776	0.0275301	0.246918	0.117703	0.11913	0.0802024	0.611019	0.23557
	Heart	5.58964	0.0423134	0.00519926	0.0587808	0.0487623	0.155056
	Kidney	5.92434	0.0514961	0.00923727	0.0950457	0.0842233	0.240002
	Liver	2.9991	0.0427024	0.00366025	0.0400411	0.0311589	0.117563
	Muscle	3.06963	0.0419313	0.00533916	0.0420428	0.0301894	0.119503				Testis	Ovary	Oocyte	Germline	Somatic	Germline/Somatic
	Spleen	7.84	0.0468687	0.0112653	0.124634	0.113557	0.296325		PIWI	Avg	0.320159	0.114467	0.149619	0.221785	0.013435	16.5079
	Small Intestine	5.26721	0.0447326	0.00646375	0.0730786	0.0591976	0.183472			Avg NM	0.290809	0.162497	0.0903715	0.231393	0.0137665	16.8084
	Oocyte	6.60972	0.113635	0.0652993	0.310369	0.181478	0.670781			Avg M	0.303087	0.0243323	0.313299	0.239298	0.0127168	18.8174
Alligator mississippiensis	Testis	8.24933	0.417122	0.0530362	0.228942	0.0944856	0.793586		siRNA	Avg	0.0461178	0.0520917	0.0840006	0.0489749	0.0299227	1.63671
	Ovary	2.96726	0.20111	0.0529295	0.283089	0.0577807	0.59491			Avg NM	0.0415305	0.0516256	0.13498	0.0478687	0.0222197	2.15434
	Brain	6.22173	0.0295452	0.0308054	0.16126	0.039837	0.261448			Avg M	0.0442338	0.0423259	0.0495317	0.0552477	0.0466125	1.18526
	Heart	2.49911	0.0122743	0.0138775	0.0688726	0.0401797	0.135204		Transcription	Avg	0.232071	0.27381	0.391635	0.252033	0.128081	1.96776
	Kidney	5.17595	0.0236025	0.0247415	0.128218	0.0540389	0.230601			Avg NM	0.241189	0.296087	0.500892	0.266921	0.131555	2.02897
	Liver	2.93779	0.0121788	0.0113473	0.0550225	0.0321344	0.110683			Avg M	0.171069	0.18786	0.423567	0.213451	0.120555	1.77057
	Muscle	4.34373	0.020065	0.0330779	0.158008	0.069262	0.280413		Post-Transcription	Avg	0.0822311	0.115921	0.101192	0.0983434	0.0735395	1.33729
	Spleen	3.613	0.0177739	0.0271143	0.208582	0.0869653	0.340436			Avg NM	0.0851694	0.0841757	0.118298	0.0812879	0.0684719	1.18717
	Small Intestine									Avg M	0.0610837	0.137179	0.126127	0.0992749	0.0845193	1.17458
Gallus gallus	Testis	11.3238	0.0994375	0.0952514	0.23456	0.0344955	0.463744		Total Regulators	Avg	0.680579	0.55629	0.710503	0.621136	0.244978	2.53547
	Ovary	2.00099	0.0358507	0.0489409	0.236909	0.0437561	0.365457			Avg NM	0.658697	0.594386	0.832858	0.62747	0.236013	2.65863
	Brain	1.20492	0.0168407	0.0353805	0.132454	0.0540939	0.238769			Avg M	0.579474	0.391698	0.882221	0.607272	0.264404	2.29676
	Heart	1.14321	0.0114684	0.0227952	0.140938	0.0355711	0.210773
	Kidney	0.913064	0.00589707	0.0236323	0.0713413	0.0647242	0.165595
	Liver	0.960779	0.0042486	0.0165507	0.0608889	0.0507794	0.132468
	Muscle	0.260944	0.00786715	0.0196186	0.0614301	0.0180917	0.107008
	Spleen	4.24071	0.00947415	0.0610074	0.2257	0.182191	0.478373
	Small Intestine	1.92099	0.00642753	0.0138025	0.06082	0.0429214	0.123971
	Oocyte	3.38299	0.0515464	0.138025	0.20319	0.087722	0.480483
Anolis carolinensis	Testis	7.68329	0.266221	0.0364195	0.149277	0.0621208	0.514038
	Ovary	1.09844	0.223909	0.0720627	0.263194	0.0991924	0.658358
	Brain	7.89058	0.0139027	0.0464363	0.122942	0.0572406	0.240521
	Heart	5.32744	0.0127781	0.0384234	0.0804647	0.0725073	0.204174
	Kidney	6.01629	0.0182249	0.0269198	0.0789986	0.0508808	0.175024
	Liver	4.34522	0.00703105	0.0178509	0.0473788	0.0440993	0.11636
	Muscle	2.25325	0.00686134	0.015323	0.0239955	0.0461224	0.0923023
	Spleen
	Small Intestine
Boa constrictor	Testis	14.5288	0.219833	0.0446312	0.369797	0.14335	0.777612
	Ovary
	Brain	15.3156	0.0171772	0.033955	0.135535	0.0607195	0.247386
	Heart
	Kidney	14.7184	0.0628727	0.0404383	0.282383	0.139037	0.524731
	Liver	13.5278	0.0164619	0.0224979	0.149639	0.176993	0.365592
	Muscle	2.06281	0.0111301	0.0107991	0.0733385	0.0155366	0.110804
	Spleen	15.9086	0.0310908	0.0552009	0.223891	0.177711	0.487894
	Small Intestine	9.07811	0.0257728	0.0326481	0.241294	0.129619	0.429334
Python molurus	Testis	8.01205	0.166907	0.0209807	0.243122	0.113551	0.544561
	Ovary	3.56702	0.12729	0.0309436	0.219807	0.108877	0.486918
	Brain	7.1243	0.0203535	0.0139747	0.132327	0.085989	0.252644
	Heart	6.80342	0.00846024	0.0188844	0.0934654	0.0452723	0.166082
	Kidney	8.44076	0.0212961	0.0166729	0.172385	0.0574454	0.2678
	Liver	3.89304	0.0103801	0.00800136	0.0781754	0.0642271	0.160784
	Muscle	1.20256	0.00567359	0.00513037	0.0678115	0.0143349	0.0929503
	Spleen	6.43397	0.0195172	0.0174781	0.231497	0.229866	0.498358
	Small Intestine	6.78833	0.0586621	0.0206498	0.154225	0.0748208	0.308358
Crotalus viridis	Testis	13.4121	0.224982	0.0234716	0.266194	0.132569	0.647216
	Ovary	5.4909	0.201858	0.0721922	0.355769	0.118108	0.747927
	Brain	16.6045	0.0157178	0.0299004	0.241616	0.0679887	0.355223
	Heart	18.3003	0.0116521	0.0408547	0.331976	0.0734589	0.457942
	Kidney	10.1666	0.007782	0.0269127	0.227623	0.0400217	0.30234
	Liver	11.7864	0.00507046	0.0186996	0.118419	0.0654485	0.207637
	Muscle	9.58593	0.00406508	0.0140714	0.158434	0.0531588	0.229729
	Spleen	17.0571	0.00917992	0.0400844	0.344814	0.155217	0.549296
	Small Intestine	21.3181	0.0123862	0.042601	0.30684	0.079282	0.441109
Ornithorhynchus anatinus	Testis	11.6956	0.679551	0.080569	0.168419	0.0531325	0.981671
	Ovary	5.66113	0.0272905	0.0547855	0.191634	0.101016	0.374726
	Brain	7.84021	0.0274055	0.0805002	0.143809	0.0533215	0.305036
	Heart	9.60956	0.0146232	0.100999	0.101546	0.0507081	0.267877
	Kidney	13.815	0.0254286	0.0446898	0.145744	0.0760358	0.291898
	Liver	8.18356	0.00965498	0.0189115	0.0687323	0.0445006	0.141799
	Muscle
	Spleen
	Small Intestine
Monodelphis domestica	Testis	8.39878	0.235124	0.0429247	0.206148	0.0672737	0.551471
	Ovary	10.9781	0.0550285	0.0631798	0.247813	0.143924	0.509946
	Brain	16.1186	0.0171954	0.0641138	0.170637	0.0672372	0.319183
	Heart	4.39016	0.00467173	0.0415115	0.0634859	0.0437383	0.153407
	Kidney	7.4259	0.00875708	0.0246214	0.115187	0.0686183	0.217184
	Liver	5.96852	0.00525701	0.0161851	0.0656136	0.0564228	0.143479
	Muscle	3.51678	0.00470831	0.171491	0.0642774	0.0405367	0.281013
	Spleen	23.4397	0.0248793	0.117681	0.253946	0.151882	0.548388
	Small Intestine
Homo sapiens	Testis	5.70123	0.233178	0.0511321	0.279124	0.128593	0.692026
	Ovary	4.13456	0.0219974	0.0513803	0.214894	0.266997	0.555269
	Brain	2.16935	0.0149097	0.0394183	0.140424	0.0725115	0.267263
	Heart	1.5421	0.010108	0.0247452	0.0820442	0.0801306	0.197028
	Kidney	1.75118	0.0107066	0.032486	0.118313	0.0950255	0.256531
	Liver	1.60548	0.00545626	0.0167709	0.0624871	0.0938884	0.178603
	Muscle	1.1205	0.00526912	0.0205803	0.0639935	0.03351	0.123353
	Spleen	4.87385	0.0288384	0.0534738	0.212376	0.252467	0.547155
	Small Intestine	3.41363	0.0131241	0.0361841	0.155862	0.158315	0.363485
	Oocyte	8.01828	0.364471	0.0885679	0.833414	0.186006	1.47246
Mus musculus	Testis	7.93666	0.380324	0.0488777	0.209774	0.0621317	0.701107
	Ovary	4.41375	0.0178605	0.0428774	0.284063	0.176129	0.52093
	Brain	12.945	0.0161599	0.0479274	0.173668	0.0584199	0.296175
	Heart	4.0092	0.0118206	0.0249193	0.0691054	0.0387241	0.144569
	Kidney	4.07841	0.00895395	0.0313506	0.0928348	0.0660467	0.199186
	Liver	2.53228	0.00380925	0.0203795	0.0594847	0.0598238	0.143497
	Muscle	2.17414	0.00634267	0.0231806	0.085114	0.0242377	0.138875
	Spleen	2.90533	0.0202065	0.0250473	0.265088	0.214941	0.525282
	Small Intestine	2.52293	0.00364292	0.019906	0.0786289	0.0992236	0.201401
	Oocyte	2.25753	0.262126	0.0251872	0.152063	0.0971854	0.536561
