# Supplementary material for: Vertebrate Lineages Exhibit Diverse Patterns of Transposable Element Regulation and Expression across Tissues
Source: Genome Biol Evol. 2020 Apr 9;12(5):506–21. doi: 10.1093/gbe/evaa068 (PMC7211425; doi:10.1093/gbe/evaa068)
Supplement: evaa068_Supplementary_Data [file evaa068_supplementary_data.zip › Supplementary_fileS3.xlsx]

## Sheet: PIWI pathway
Supplementary File S3A. Normalized expression values and summary statics of genes involved in the PIWI:piRNA pathway. NA = missing, NiA = gene present, but absent in the genome annotation available. Purple highlights represent duplicated genes. When gene ID doesn't match the standard symbol (eg., LOCxxxxxx), the identifier is reported in parentheses.
Species	Tissue	piwil1	piwil2	PIWIL3	PIWIL4	mybl1	tdrd1	tdrd12	tdrd6	tdrd9	tdrkh	exd1	MAEL	pld6	Dnmt3L	ddx4	asz1	MOV10L1 (zgc:154086)	kif17	prmt5	henmt1	dcp1a	TEX19	gpat2	btbd18			AVG	MEDIAN	TOT		TOT Genes
Danio rerio	Testis	9805.7	1647.03	NA	NA	558.619	1903.81	580.453	6269	2314.3	633.031	428.309	NA	1208.94	NA	5409.24	307.782	421.671	775.917	150.572	267.606	124.72	NA	1128.94	65.1547			1789.52	633.031	34000.8		4.50611e+06
	Ovary	650.952	639.669	NA	NA	7.81142	1117.9	145.813	1804.44	591.932	498.195	569.366	NA	223.927	NA	1208.17	716.915	1238.54	5.20762	294.23	380.156	400.986	NA	350.646	25.1701			572.107	498.195	10870		6.08637e+06
	Brain	1.89846	2.84768	NA	NA	27.5276	0	3.79691	10.4415	2.84768	234.459	6.6446	NA	0.949228	NA	0	7.59382	15.1876	3.79691	74.0398	19.9338	439.493	NA	9.49228	0			45.3131	6.6446	860.95		6.81481e+06
	Heart	5.24362	3.49574	NA	NA	18.3527	3.49574	3.49574	10.4872	4.36968	117.107	0.873936	NA	0.873936	NA	0.873936	6.99149	17.4787	0.873936	55.9319	8.73936	161.678	NA	27.092	0			23.5503	5.24362	447.455		1.04292e+07
	Kidney	23.3705	28.0446	NA	NA	71.2801	32.7187	9.34821	59.5948	25.7076	68.943	10.5167	NA	8.17968	NA	32.7187	21.0335	129.706	29.2131	175.279	12.8538	92.3135	NA	18.6964	0			44.7115	28.0446	849.518		1.48559e+07
	Liver	0	12.1682	NA	NA	6.08408	18.2522	0	18.2522	18.2522	24.3363	0	NA	6.08408	NA	12.1682	6.08408	18.2522	12.1682	206.859	0	85.1771	NA	18.2522	0			24.3363	12.1682	462.39		6.7849e+07
	Muscle	526.509	158.153	NA	NA	54.0523	106.103	38.0368	266.258	146.141	104.101	36.0349	NA	160.155	NA	314.304	36.0349	48.0465	34.0329	88.0852	24.0232	132.128	NA	60.0581	0			122.75	88.0852	2332.26		2.38831e+07
	Spleen	137.286	42.4135	NA	NA	20.0906	66.9687	5.58072	89.2916	46.8781	78.1301	13.3937	NA	30.1359	NA	117.195	17.8583	30.1359	3.34843	85.9432	10.0453	132.821	NA	18.9745	1.11614			49.8741	30.1359	947.607		1.13004e+07
	Small Intestine	1.01224	22.2693	NA	NA	17.2081	1.01224	0	20.2448	0	34.4162	1.01224	NA	0	NA	2.02448	3.03673	1.01224	26.3183	153.861	3.03673	49.5999	NA	1.01224	1.01224			17.7941	2.02448	338.089		1.18373e+07
	Oocyte	193.264	247.896	NA	NA	100.388	624.863	326.431	889.832	111.314	1412.94	131.802	NA	484.866	NA	2479.65	96.2903	149.557	96.9733	312.09	21.1702	152.972	NA	179.605	4.09746			421.895	179.605	8016		7.5729e+06
		PIWIL1.L (LOC108716375/LOC108708824)	PIWIL2 (LOC108711618)	PIWIL3	PIWIL4 (LOC108709031)	MYBL1 (A-MYB)	Tdrd1 (LOC108696010)	Tdrd6	TDRD9	tdrd12.L	Tdrkh (Tdrd2)	exd1.L	MAEL (LOC108707827)	pld6.S	Dnmt3L	ddx4.L	asz1.L	MOV10L1 (LOC108711161)	kif17 (LOC108705074)	prmt5.L	henmt1 (LOC108714449)	dcp1	TEX19	GPAT2 (LOC108711555)	BTBD18
Xenopus laevis	Testis	1630.33	8358.35	NA	971.177	600.103	4231.84	11.9701	1809.89	801.201	2650.99	1231.33	8983.99	2679.72	NA	2928.69	102.145	156.41	877.81	1540.96	142.046	754.917	NA	1661.46	NA			2106.27	1386.14	42125.3		2.15062e+07
	Ovary	270.712	784.743	NA	1.61138	4.83414	615.548	41.8959	283.603	62.8439	10354.7	456.021	2607.21	3019.73	NA	383.509	8.0569	198.2	2302.66	3989.78	19.3366	1648.44	NA	1205.31	NA			1412.94	419.765	28258.8		2.04999e+07
	Brain	1.3641	2.72821	NA	11.5949	53.2001	4.09231	2.04616	11.5949	0.682052	583.837	4.09231	2.72821	0	NA	75.0258	0	21.1436	631.581	630.216	4.77437	192.339	NA	32.7385	NA			113.289	8.18463	2265.78		1.52591e+07
	Heart	1.20953	2.41905	NA	2.41905	38.7048	1.20953	3.62858	2.41905	2.41905	295.124	0	3.62858	0	NA	105.229	0	16.9334	48.381	254	0	249.162	NA	8.46668	NA			51.7677	3.02382	1035.35		2.99217e+07
	Kidney	49.8373	72.5891	NA	2.16684	52.0041	48.2121	8.66735	57.4212	27.0855	535.209	43.3367	65.0051	81.7981	NA	197.182	0	88.8403	195.015	470.204	5.41709	208.016	NA	58.5046	NA			113.326	57.9629	2266.51		1.74325e+07
	Liver	2.33054	2.33054	NA	0	18.6443	4.66107	2.33054	6.99161	0	908.91	0	0	6.99161	NA	97.8826	0	0	95.552	363.564	2.33054	298.309	NA	4.66107	NA			90.7744	3.49581	1815.49		4.73211e+07
	Muscle	1.8388	0	NA	0	3.67759	7.35519	1.8388	0	0	387.986	0	0	0	NA	400.858	0	121.361	58.8415	288.691	1.8388	169.169	NA	154.459	NA			79.8957	1.8388	1597.91		5.21126e+07
	Spleen	2.12269	5.66051	NA	0	29.0101	21.9345	0	2.83026	2.12269	417.463	2.12269	2.12269	0.707564	NA	207.316	0	19.1042	93.3984	344.584	4.95295	215.807	NA	14.8588	NA			69.3059	5.30673	1386.12		1.72962e+07
	Small Intestine	0	2.31014	NA	0.770046	26.9516	3.08018	0.770046	20.0212	0	308.788	32.3419	0	0	NA	360.381	0	0.770046	49.2829	411.204	0.770046	250.265	NA	10.7806	NA			73.9244	2.69516	1478.49		2.52014e+07
	Oocyte	855.19	356.736	NA	0	25.4113	250.204	156.378	1256.88	262.91	727.155	188.63	426.129	1137.65	NA	420.265	3.90944	541.457	298.095	967.586	7.81888	501.385	NA	89.9171	NA			423.685	327.415	8473.71		1.07701e+07
		PIWIL1	PIWIL2	PIWIL3	PIWIL4	MYBL1	TDRD1	TDRD6	TDRD9	TDRKH	TDRD12	EXD1	MAEL	PLD6	Dnmt3L	DDX4	ASZ1	MOV10L1	KIF17	PRMT5	HENMT1	DCP1A	TEX19	GPAT2	BTBD18
Alligator mississippiensis	Testis	496.109	99.2218	NA	101.718	511.086	324.499	848.065	207.804	81.7487	106.086	94.2295	152.265	66.1478	0	777.549	28.7057	164.746	26.8336	28.0816	71.1401	32.4499	NA	50.5469	89.2372			198.103	96.7256	4358.27		1.08904e+06
	Ovary	211.738	74.8662	NA	24.343	23.4244	290.738	438.174	84.0522	168.104	156.163	50.5232	64.7615	26.6395	0	321.511	54.1976	256.29	45.0116	39.0406	45.9302	11.0232	NA	74.4068	90.4824			115.974	69.5842	2551.42		1.21134e+06
	Brain	2.92833	0	NA	1.95222	11.7133	0.976112	19.5222	15.6178	13.6656	18.5461	7.80889	0.976112	27.3311	0	207.912	0.976112	0.976112	21.4745	8.785	15.6178	30.2595	NA	4.88056	0			18.7236	8.29695	411.919		1.43925e+06
	Heart	0	1.57156	NA	0	9.42938	12.5725	45.5753	4.71469	0	0	26.7166	1.57156	1.57156	0	198.017	0	0	3.14313	31.4313	6.28625	42.4322	NA	0	0			17.5015	1.57156	385.033		3.13035e+06
	Kidney	1.01574	1.01574	NA	1.01574	3.04721	4.06295	20.3147	7.11016	0	20.3147	106.652	4.06295	13.2046	0	124.936	0	0	9.14164	9.14164	11.1731	41.6452	NA	1.01574	0			17.2214	4.06295	378.87		1.63778e+06
	Liver	0	0	NA	0	1.67463	5.0239	20.0956	1.67463	1.67463	31.818	152.391	8.37316	8.37316	0	130.621	0	0	8.37316	6.69853	8.37316	26.7941	NA	1.67463	3.34926			18.9538	4.18658	416.983		3.49349e+06
	Muscle	0	0	NA	3.60338	10.8101	0	8.40788	3.60338	0	8.40788	15.6146	0	14.4135	0	141.733	0	0	0	10.8101	12.0113	55.2518	NA	1.20113	1.20113			13.0486	2.40225	287.069		1.41769e+06
	Spleen	2.67906	0	NA	0	1.33953	0	17.4139	1.33953	0	5.35813	34.8278	9.37672	6.69766	0	125.916	0	0	0	21.4325	20.093	8.03719	NA	5.35813	2.67906			11.934	2.67906	262.548		1.42518e+06
	Small Intestine
		PIWIL1	PIWIL2 (LOC107049165)	PIWIL3	PIWIL4	MYBL1	TDRD1	TDRD12	TDRD6	TDRD9	TDRKH	EXD1	MAEL	PLD6	Dnmt3L	DDX4	ASZ1	MOV10L1	KIF17	PRMT5	HENMT1	DCP1A	TEX19	GPAT2	BTBD18
Gallus gallus	Testis	1401.7	653.643	NA	NA	2923.24	87.1524	326.822	3729.4	1172.93	1920.99	192.462	399.449	261.457	NA	708.114	94.4151	671.8	112.572	NA	134.36	141.623	NA	715.376	137.991			830.815	399.449	15785.5		1.58899e+07
	Ovary	460.475	329.282	NA	NA	433.847	143.533	90.2764	2010.76	244.201	417.61	263.685	446.836	222.119	NA	55.8545	53.9061	115.606	12.9894	NA	54.5556	42.8651	NA	236.407	90.9259			301.354	222.119	5725.74		1.59771e+07
	Brain	219.219	40.8545	NA	NA	14.4485	9.46629	129.539	6.22782	78.9688	322.352	27.4024	30.89	1018.62	NA	0.249113	3.73669	115.339	15.6941	NA	11.7083	308.153	NA	67.0114	19.6799			128.398	30.89	2439.56		1.44922e+07
	Heart	15.4208	46.9967	NA	NA	8.07755	2.93729	15.4208	49.9339	33.0445	45.528	4.40594	8.07755	3440.3	NA	1.46865	1.46865	2.93729	2.20297	NA	5.14026	29.3729	NA	155.676	54.3399			206.461	15.4208	3922.75		3.42218e+07
	Kidney	1031.45	17.9539	NA	NA	35.0102	6.28388	3.59079	38.601	5.38618	8.97697	3.59079	5.38618	896.799	NA	3.59079	41.2941	5.38618	2.69309	NA	6.28388	45.7825	NA	73.6111	54.7595			120.339	8.97697	2286.43		3.87865e+07
	Liver	15.1869	74.7664	NA	NA	0	2.33645	2.33645	558.411	5.84112	21.028	7.00935	57.243	984.813	NA	0	0	11.6822	4.6729	NA	1.16822	21.028	NA	82.944	73.5982			101.267	11.6822	1924.07		4.53002e+07
	Muscle	21.0009	4.84637	NA	NA	14.5391	1.61546	4.84637	4.84637	8.07728	190.624	16.1546	1.61546	6011.11	NA	0	0	0	3.23091	NA	17.77	22.6164	NA	75.9264	43.6173			339.076	8.07728	6442.44		8.19005e+07
	Spleen	114.892	25.078	NA	NA	50.7392	4.66567	63.5698	6.99851	56.5713	70.5683	15.1634	2.91604	810.077	NA	3.49925	0.583209	79.8996	50.156	NA	24.4948	50.7392	NA	121.307	64.153			85.0564	50.7392	1616.07		1.70727e+07
	Small Intestine	7.25263	0	NA	NA	79.7789	14.5053	43.5158	21.7579	18.1316	72.5263	10.8789	188.568	1454.15	NA	0	0	21.7579	25.3842	NA	3.62631	195.821	NA	279.226	72.5263			132.074	21.7579	2509.41		3.9074e+07
	Oocyte	300.451	449.737	NA	NA	3940.6	377.441	39.4342	69.4792	121.119	196.232	149.286	216.888	46.0065	NA	26.2894	234.727	180.27	9.38908	NA	105.158	1275.98	NA	134.264	28.1673			415.838	149.286	7900.91		1.53317e+07
		Piwil1 (LOC100554323)	piwil2	PIWIL3	piwil4	mybl1	tdrd1	tdrd6	tdrd9	tdrd12	tdrkh	exd1	mael	pld6	dnmt3l	ddx4	asz1	mov10l1	kif17	prmt5	henmt1	dcp1a	TEX19	gpat2	btbd18
Anolis carolinensis	Testis	2657.66	1080.75	NA	1407.29	1694.83	502.053	3775.15	590.944	1838.14	95.2405	664.869	1902.54	238.555	2.72116	5735.74	830.86	2253.12	1163.29	1411.83	139.686	500.239	NA	64.8542	472.574			1319.22	955.806	29022.9		1.09128e+07
	Ovary	1264.75	1580.82	NA	550.442	31.6067	321.902	1822.98	665.199	103.573	96.2788	535.368	1807.42	111.353	37.928	1238.01	933.126	915.621	55.4332	676.869	72.9385	170.19	NA	99.1963	884.501			635.25	542.905	13975.5		6.24236e+06
	Brain	1.8216	65.5776	NA	17.3052	40.986	44.6292	39.1644	3.6432	38.2536	35.5212	108.385	20.9484	37.3428	0	12.7512	12.7512	12.7512	20.9484	249.559	0	382.536	NA	8.1972	105.653			57.2148	28.2348	1258.73		9.05748e+06
	Heart	69.5256	26.198	NA	4.03047	74.5637	3.02285	7.05332	2.01523	15.1143	5.03809	205.554	6.0457	65.4951	0	47.358	2.01523	5.03809	0	607.593	2.01523	284.148	NA	3.02285	11.0838			65.7241	6.54951	1445.93		1.13111e+07
	Kidney	3.10731	23.8227	NA	0	8.28616	22.7869	8.28616	1.03577	29.0015	3.10731	31.0731	84.9331	21.7512	0	223.726	2.07154	6.21462	10.3577	1420.04	21.7512	93.2192	NA	5.17885	60.0746			94.5375	16.0544	2079.82		1.14159e+07
	Liver	9.83206	7.86565	NA	0	88.4886	5.89924	35.3954	5.89924	5.89924	0	49.1603	11.7985	15.7313	0	163.212	0	45.2275	5.89924	381.484	0	218.272	NA	9.83206	53.0931			50.5904	9.83206	1112.99		1.58336e+07
	Muscle	0	0	NA	3.11879	37.4255	37.4255	40.5443	0	6.23758	6.23758	620.639	0	40.5443	0	24.9503	0	3.11879	0	963.706	149.702	190.246	NA	3.11879	106.039			101.502	6.23758	2233.05		3.25537e+07
	Spleen
	Small Intestine
		PIWIL1 (BoaCon08470)	PIWIL2 (BoaCon13666)	PIWIL3	PIWIL4 (BoaCon05060)	MYBL1 (BoaCon04149)	Tdrd1 (BoaCon05611)	Tdrd6 (BoaCon07984)	TDRD9 (BoaCon14416)	Tdrkh (BoaCon17623)	Tdrd12 (BoaCon12983)	EXD1 (BoaCon01111)	MAEL (BoaCon08415)	Pld6 (BoaCon11651)	Dnmt3L (BoaCon12681)	Ddx4 (BoaCon10969)	Asz1 (BoaCon10209)	MOV10L1 (BoaCon07971)	kif17 (BoaCon06809)	Prmt5 (BoaCon10513)	henmt1 (BoaCon09344)	DCP1A (BoaCon11871)	TEX19	GPAT2 (BoaCon17943)	BTBD18 (BoaCon15127)
Boa constrictor	Testis	537.351	107.704	NA	172.678	79.0222	229.457	413.257	297.358	142.825	159.8	107.119	170.337	17.5605	0	456.573	70.242	307.309	13.463	316.089	109.46	59.7057	NA	136.972	123.509			183.081	139.899	4027.79		1.83255e+06
	Ovary
	Brain	3.39338	22.0569	NA	0	22.0569	0	67.8675	0	20.3603	27.147	11.8768	0	0	0	11.8768	1.69669	8.48344	5.09006	162.882	35.6304	103.498	NA	1.69669	5.09006			23.2138	6.78675	510.703		2.97363e+06
	Heart
	Kidney	150.631	31.6139	NA	40.9122	29.7543	60.4384	103.21	115.298	61.3682	50.2104	45.5613	38.1227	7.43857	0	99.4909	13.0175	113.438	3.71929	282.666	40.9122	105.07	NA	26.035	32.5438			65.9751	43.2367	1451.45		2.30892e+06
	Liver	11.7824	2.35649	NA	84.8335	17.6736	11.7824	11.7824	0	30.6343	21.2084	41.2385	0	1.17824	0	149.637	0	5.89122	2.35649	174.38	20.0301	115.468	NA	1.17824	3.53473			32.1339	11.7824	706.946		4.29569e+06
	Muscle	9.99823	0	NA	0	13.331	0	36.6602	0	6.66548	26.6619	0	0	0	0	3.33274	0	13.331	0	1516.4	19.9965	143.308	NA	0	3.33274			81.5007	1.66637	1793.02		1.61109e+07
	Spleen	36.8994	1.78545	NA	0	120.816	0	2.3806	0	46.4218	83.9163	16.6642	4.16606	10.7127	0	8.92726	0	29.1624	3.57091	94.0339	36.3042	189.853	NA	2.97575	0.595151			31.3266	6.54666	689.185		2.21708e+06
	Small Intestine	7.02413	2.16127	NA	0	49.1689	2.70159	9.1854	3.24191	63.2172	19.9918	14.5886	1.08064	2.16127	0	50.7899	3.24191	0	0	326.352	10.266	131.838	NA	2.70159	1.08064			31.8542	3.24191	700.792		2.71949e+06
		PIWIL1	PIWIL2	PIWIL3	PIWIL4	MYBL1 (LOC103053609)	TDRD1	TDRD6	TDRD9	TDRKH	TDRD12	EXD1	MAEL	PLD6	Dnmt3L	DDX4	ASZ1	MOV10L1	KIF17	PRMT5	HENMT1	DCP1A	TEX19	GPAT2	BTBD18
Python molurus	Testis	415.305	30.8305	NA	16.322	3.62712	122.415	48.0593	132.39	194.051	185.89	40.8051	24.4831	104.28	0	270.22	76.1695	88.8644	1.81356	141.458	84.3305	54.4068	NA	188.61	33.5509			102.631	80.25	2257.88		1.35453e+06
	Ovary	176.237	55.5332	NA	7.34323	5.04847	62.8764	122.54	81.6934	159.715	29.3729	191.842	78.9397	13.3096	0	204.692	57.8279	97.2978	8.72008	152.831	36.7161	33.5035	NA	24.3244	78.0218			76.2903	60.3521	1678.39		1.31961e+06
	Brain	0.494577	5.44034	NA	1.23644	0.741865	1.73102	25.718	4.94577	98.4208	23.4924	23.2451	3.95661	11.128	0	14.59	0	5.19306	0.741865	69.488	1.73102	46.7375	NA	3.46204	0.741865			15.6016	4.45119	343.236		1.68762e+06
	Heart	0	0	NA	3.33644	3.33644	8.3411	11.6775	1.66822	5.00466	66.7288	38.3691	6.67288	1.66822	0	18.3504	0	3.33644	0	66.7288	0	43.3737	NA	0	1.66822			12.7391	3.33644	280.261		3.31963e+06
	Kidney	0	0	NA	0	0	0	11.4306	0	2.0783	111.189	15.5872	0	2.0783	0	7.27404	0	11.4306	0	267.061	1.03915	18.7047	NA	2.0783	0			20.4523	0.519575	449.952		2.11403e+06
	Liver	0	0	NA	0	0	0	0	0	4.088	81.76	8.176	0	12.264	0	8.176	0	8.176	0	196.224	0	36.792	NA	32.704	4.088			17.8385	0	392.448		3.78277e+06
	Muscle	0	0	NA	0	0	0	2.57443	0	23.1699	12.8721	7.72328	0	2.57443	0	5.14886	0	0	0	365.569	0	64.3607	NA	0	0			21.9997	0	483.993		8.53224e+06
	Spleen	0	3.14879	NA	1.79931	0.899655	0	4.04845	0	11.2457	18.8928	4.9481	0.899655	14.8443	0	85.0174	0	0.899655	0	89.9655	0.449828	62.526	NA	1.34948	0.449828			13.6993	1.12457	301.385		1.54515e+06
	Small Intestine	0	0	NA	10.8304	0	0	21.6608	0	0	1023.47	9.74736	0	3.24912	0	135.38	0	0	0	115.885	0	51.9859	NA	0	0			62.3733	0	1372.21		2.34016e+06
		PIWIL1 (augustus_masked-scaffold-mi9-processed-gene-7.3)	PIWIL2 (maker-scaffold-mi1-augustus-gene-51.18)	PIWIL3	PIWIL4 (augustus_masked-scaffold-ma4-processed-gene-324.2)	MYBL1 (maker-scaffold-ma3-augustus-gene-92.15)	Tdrd1 (ma5-augustus-gene-135.10)	Tdrkh (mi10-processed-gene-16.4)	Tdrd6 (ma1-augustus-gene-555.22)	TDRD9 (ma1-augustus-gene-77.7)	Tdrd12 (mi6-processed-gene-28.3)	EXD1 (ma1-augustus-gene-179.15)	MAEL (ma4-augustus-gene-244.11)	Pld6	Dnmt3L (ma4-augustus-gene-192.3)	Ddx4 (ma2-augustus-gene-721.8)	Asz1 (ma6-augustus-gene-60.5)	MOV10L1 (ma6-augustus-gene-41.7)	kif17 (ma2-augustus-gene-449.23)	Prmt5	henmt1 (ma3-augustus-gene-335.7)	DCP1A (ma2-augustus-gene-131.4)	TEX19	GPAT2 (mi1-augustus-gene-66.18)	BTBD18 (ma1-augustus-gene-334.8)
Crotalus viridis	Testis	1378.19	76.1775	NA	135.865	24.3768	99.1204	411.717	305.965	293.418	170.1	7.70737	212.401	NiA	1.25469	636.485	107.186	298.616	139.987	NiA	154.685	14.3393	NA	165.26	293.597			246.322	159.973	4926.44		2.19031e+06
	Ovary	543.74	176.549	NA	31.1557	8.15982	370.159	271.499	198.061	587.507	96.4342	5.19261	59.3441	NiA	5.19261	330.102	242.569	111.27	2.96721	NiA	65.2785	28.1885	NA	72.6965	111.27			165.867	106.772	3676.26		1.64366e+06
	Brain	22.3941	4.47883	NA	1.49294	4.47883	0	140.337	5.97177	0	29.8588	4.47883	0	NiA	0	5.97177	0	14.9294	11.9435	NiA	44.7883	26.873	NA	1.49294	1.49294			16.0491	4.44356	319.937		2.0431e+06
	Heart	0.995503	0	NA	2.98651	1.99101	10.9505	8.95953	0	16.9236	98.5548	0.995503	0	NiA	0	0	0.995503	0	1.99101	NiA	83.6223	60.7257	NA	29.8651	1.99101			16.0774	1.89479	338.22		2.75206e+06
	Kidney	1.58507	0	NA	0	0	57.0624	11.0955	3.17013	6.34026	52.3072	1.58507	1.58507	NiA	0	0	0	0	0	NiA	84.0085	12.6805	NA	34.8714	0			13.3146	1.62694	292.85		3.42423e+06
	Liver	0	0	NA	0	0	22.5646	80.0018	2.05133	0	16.4106	0	0	NiA	0	4.10266	10.2566	8.20531	10.2566	NiA	69.7452	12.308	NA	53.3345	0			14.4619	3.92108	299.963		5.71638e+06
	Muscle	11.1856	0	NA	0	0	5.59282	0	22.3713	0	100.671	27.9641	0	NiA	0	0	0	0	0	NiA	39.1497	5.59282	NA	5.59282	0			10.906	0	208.99		5.36793e+06
	Spleen	1.52265	0	NA	0	1.52265	3.0453	12.9425	6.09061	0.761326	39.589	8.37459	4.56796	NiA	0	3.0453	0	1.52265	9.89724	NiA	44.1569	12.9425	NA	41.1116	0			9.55464	3.09046	312.909		2.08314e+06
	Small Intestine	1.21065	1.6142	NA	1.21065	1.21065	19.3704	10.8959	2.4213	5.6497	94.8343	4.0355	2.01775	NiA	0.40355	0	1.21065	0.40355	1.6142	NiA	69.8142	45.1976	NA	29.0556	0.8071			14.6489	1.93403	350.834		2.36645e+06
		PIWIL1	PIWIL2	PIWIL3	PIWIL4	MYBL1	TDRD1	TDRD12	TDRD6	TDRD9	TDRKH	EXD1	MAEL	PLD6	Dnmt3L	DDX4	ASZ1	MOV10L1	KIF17	PRMT5	HENMT1	DCP1A	TEX19	GPAT2	BTBD18
Ornithorhynchus anatinus	Testis	39092.3	372.757	NA	46.4105	16532.4	24504	14564	15706.6	6185.11	1234.67	1891.04	5237.75	688.054	NA	21681.1	3415.22	7181.83	10368	2922.39	1619.21	486.942	NA	3586.87	156.912			8451.12	3586.87	177474		2.6125e+07
	Ovary	413.33	111.431	NA	0	218.326	309.026	526.704	97.1779	110.135	172.977	91.9951	277.281	667.936	NA	409.443	198.891	173.625	531.887	726.891	191.117	68.6724	NA	235.171	2.59141			263.553	198.891	5534.61		2.02868e+07
	Brain	76.3827	734.449	NA	5.87559	206.625	50.9218	580.705	24.4816	69.5279	274.194	60.7145	13.7097	1741.13	NA	105.761	32.3158	67.5693	2264.06	1406.23	94.0095	0	NA	118.491	0.979266			377.53	76.3827	7928.14		2.89319e+07
	Heart	101.515	45.5067	NA	5.25077	154.023	441.065	1991.79	50.7575	124.268	54.258	91.0134	5.25077	1030.9	NA	173.276	10.5015	493.573	663.348	1256.69	140.021	1.75026	NA	36.7554	0			327.215	101.515	6871.51		4.70054e+07
	Kidney	19.5424	64.3748	NA	0	116.105	34.4865	961.024	1934.69	55.1784	4.5982	83.9172	16.0937	716.17	NA	206.919	28.7388	103.46	516.148	1107.02	129.899	0	NA	96.5623	4.5982			295.216	83.9172	6199.53		2.44126e+07
	Liver	191.793	132.031	NA	4.16942	159.828	61.1514	1043.74	84.7781	41.6942	29.1859	151.489	22.2369	337.723	NA	84.7781	19.4573	294.639	321.045	1813.7	126.472	2.77961	NA	129.252	2.77961			240.701	126.472	5054.72		5.23464e+07
	Muscle
	Spleen
	Small Intestine
		PIWIL1 (LOC100020151)	PIWIL2	PIWIL3	PIWIL4	MYBL1	TDRD1	TDRD12	TDRD6	TDRD9	TDRKH	EXD1	MAEL	PLD6	DNMT3L	DDX4	ASZ1	MOV10L1 (LOC103095878)	LOC100619593	KIF17	PRMT5	HENMT1	DCP1A	TEX19	GPAT2	BTBD18
Monodelphis domestica	Testis	2772.04	60.7483	NA	62.8798	705.533	1021	383.673	1167.01	1744.65	1271.45	143.878	3531.93	1073.22	4.26304	3171.7	110.839	109.773	46.8934	3961.43	3240.97	110.839	88.458	NA	140.68	209.955		1092.77	383.673	25133.8		1.07273e+07
	Ovary	80.1089	44.9532	NA	0.576323	70.8877	48.4111	144.657	38.0373	217.85	149.844	256.464	572.289	2.30529	1.15265	254.158	45.5295	38.6136	32.2741	25.3582	646.634	423.021	104.891	NA	89.9064	54.1744		145.309	70.8877	3342.1		6.10448e+06
	Brain	7.48344	0	NA	2.13813	56.6603	5.34531	85.525	29.9338	3.20719	522.772	198.846	26.7266	8.5525	0	4.27625	0	3.20719	0	38.4863	460.766	31.0028	84.456	NA	2.13813	47.0388		70.3722	8.5525	1618.56		9.47954e+06
	Heart	1.45125	2.90249	NA	1.45125	39.1836	1.45125	30.4762	31.9274	13.0612	84.1723	71.1111	0	1.45125	0	0	1.45125	0	0	18.8662	445.533	84.1723	34.8299	NA	27.5737	10.1587		39.1836	10.1587	901.224		1.9341e+07
	Kidney	5.09536	1.01907	NA	1.01907	13.2479	2.03814	100.888	40.7629	7.1335	23.4386	114.136	1.01907	5.09536	156.937	8.15257	0	0	0	5.09536	424.953	57.068	33.6294	NA	36.6866	17.3242		45.8582	8.15257	1054.74		1.20847e+07
	Liver	3.76328	1.88164	NA	0	0	1.88164	222.033	178.756	9.40819	9.40819	52.6859	5.64492	1.88164	5.64492	11.2898	1.88164	0	0	11.2898	361.275	67.739	39.5144	NA	103.49	9.40819		47.7773	9.40819	1098.88		2.10287e+07
	Muscle	0	0	NA	0	4.28733	4.28733	62.1663	27.8677	17.1493	135.051	100.752	0	2.14367	0	2.14367	0	4.28733	0	8.57467	553.066	128.62	45.017	NA	0	19.293		48.4655	4.28733	1114.71		2.37254e+07
	Spleen	2.72081	3.40101	NA	2.38071	71.7614	3.06091	95.9086	9.18274	23.467	105.431	71.4213	4.08122	19.7259	2.72081	3.74111	0.340101	12.2436	2.38071	1.0203	992.756	183.655	28.2284	NA	32.3096	56.7969		75.1624	12.2436	1728.73		6.95643e+06
	Small Intestine
		PIWIL1	PIWIL2	PIWIL3	PIWIL4	MYBL1	TDRD1	TDRD12	TDRD6	TDRD9	TDRKH	EXD1	MAEL	PLD6	DNMT3L	DDX4	ASZ1	MOV10L1	KIF17	PRMT5	HENMT1	DCP1A	TEX19	GPAT2	BTBD18
Homo sapiens	Testis	2664.11	1229.23	39.0677	360.048	446.622	738.849	427.87	1184.85	1778.67	877.93	443.184	2386.26	513.819	2.81288	3093.85	250.346	856.677	783.855	712.595	1118.59	372.55	347.859	342.546	62.1958			876.432	613.207	21034.4		9.41669e+06
	Ovary	3.76145	35.9427	1.25382	68.124	32.5992	15.8817	7.94083	19.6431	5.4332	39.7042	0.417938	1.25382	203.954	0	0	0	23.4046	15.0458	947.884	95.29	987.171	0	38.0324	1.67175			106.017	15.4637	2544.41		1.16217e+07
	Brain	64.8794	25.6814	0	33.7913	102.726	5.40661	13.5165	32.4397	43.2529	340.617	14.8682	50.0112	129.759	0	0	0	39.198	279.792	496.057	212.21	309.529	0	68.9343	2.70331			94.3905	36.4946	2265.37		1.4785e+07
	Heart	0	36.1597	0.860945	42.1863	140.334	23.2455	6.02661	34.4378	75.7631	133.446	0	117.088	105.035	0	0	0	8.60945	89.5382	632.794	40.4644	606.105	0	160.997	2.58283			93.9865	35.2987	2255.67		2.17168e+07
	Kidney	2.72621	27.2621	0	24.5359	20.4466	13.6311	2.72621	16.3573	162.21	83.1494	0	59.9766	76.3339	42.2563	1.36311	0	12.2679	16.3573	708.815	27.2621	327.145	0	49.0718	0			69.7456	18.4019	1673.89		1.52361e+07
	Liver	0	64.0053	0	20.1159	71.3202	10.9723	0	29.2596	7.31489	131.668	0	1.82872	98.751	95.0936	0	0	5.48617	23.7734	535.816	29.2596	460.838	0	27.4308	0			67.2056	15.5441	1612.93		2.91102e+07
	Muscle	0	8.24832	0	20.6208	24.745	4.12416	8.24832	24.745	12.3725	193.836	0	12.3725	61.8624	0	0	0	0	65.9866	1031.04	107.228	461.906	0	140.221	12.3725			91.247	12.3725	2189.93		4.01578e+07
	Spleen	19.8798	8.97798	0	67.3349	258.438	31.4229	25.6514	58.9982	41.0422	186.614	0	0.641285	53.8679	9.61927	0.641285	0	2.56514	856.756	360.402	145.572	547.657	0.641285	400.162	3.20642			128.337	28.5372	3080.09		1.07672e+07
	Small Intestine	2.14505	90.0923	0	141.574	119.05	5.36263	62.2066	17.1604	20.378	83.6571	0	1.07253	32.1758	3.21758	0	0	3.21758	18.233	439.736	154.444	470.839	0	39.6835	0			71.0102	17.6967	1704.25		1.28572e+07
	Oocyte	1815.3	2107.8	2391	32.499	865.867	9933.1	142.764	5073.33	766.049	299.455	272.76	12049	4.64272	0	13080.9	84.7297	4.64272	16.2495	1146.75	23905.4	11681.1	2.32136	217.047	1.16068			3578.91	532.752	85893.8		2.82514e+07
		Piwil1	Piwil2	PIWIL3	Piwil4	Mybl1	Tdrd1	Tdrd12	Tdrd6	Tdrd9	Tdrkh	Exd1	Mael	Pld6	Dnmt3l	Ddx4	Asz1	Mov10l1	Kif17	Prmt5	Henmt1	Dcp1a	Tex19.1	Tex19.2	Gpat2	Btbd18
Mus musculus	Testis	13155.6	2770.46	NA	24.7496	286.496	3725.2	1205.98	6647.15	3433.45	6713.15	392.994	12744.6	1934.97	343.495	3355.45	150.748	1629.73	11508.6	643.491	538.492	923.237	217.497	611.991	2144.97	96.7486		3133.3	1417.85	75199.2		1.97905e+07
	Ovary	7.43508	46.7348	NA	21.2431	6.37293	71.1643	6.37293	2.12431	22.3052	6.37293	23.3674	13.808	99.8425	50.9834	10.6215	0	16.9945	144.453	867.78	10.6215	943.193	22.3052	3.18646	60.5428	2.12431		102.498	19.1188	2459.95		1.37882e+07
	Brain	3.31929	34.1887	NA	2.98736	56.7598	7.13647	19.4178	23.8989	20.0817	395.161	32.0311	0.331929	26.5543	2.15754	61.7388	0	1.82561	412.422	828.329	16.5964	508.847	6.30665	0	16.2645	1.32772		103.237	18.0071	2477.68		1.53468e+07
	Heart	1.01483	52.7711	NA	2.02966	6.08898	3.04449	6.08898	3.04449	5.07415	38.5635	17.2521	6.08898	30.4449	4.05932	1.01483	0	1595.31	10.1483	1008.74	0	597.735	0	0	9.13346	0		141.569	5.58156	3397.65		2.87603e+07
	Kidney	3.76727	4.39515	NA	9.41817	10.046	0	110.507	15.6969	1.88363	18.8363	28.8824	1.88363	37.0448	1.25576	3.13939	0.627878	0.627878	13.8133	880.285	1.25576	464.002	0.627878	0	68.4387	0.627878		69.8776	4.08121	1677.06		1.87538e+07
	Liver	0	9.87434	NA	1.64572	1.64572	0	0	0	0	18.103	80.6404	0	111.909	0	0	1.64572	0	9.87434	523.34	0	429.534	0	0	161.281	0		56.2289	0	1349.49		3.54493e+07
	Muscle	0.97024	7.76192	NA	6.79168	40.7501	30.0774	3.88096	0.97024	7.76192	304.655	5.82144	0	35.8989	1.94048	2.91072	0	11.6429	6.79168	995.467	0.97024	272.638	2.91072	0	4.8512	0.97024		72.768	5.33632	1746.43		1.92688e+07
	Spleen	0.897879	48.4855	NA	0	32.3236	0	1.79576	0	11.6724	121.214	1.79576	0	0.897879	0	0	0	0	0	2363.22	0	548.604	0	0	8.08091	2.69364		130.903	0.448939	3141.68		1.5584e+07
	Small Intestine	0	46.2695	NA	14.6114	0	4.87047	75.4923	0	12.1762	2.43524	14.6114	0	41.399	17.0466	0	2.43524	0	7.30571	360.415	0	547.928	0	2.43524	7.30571	2.43524		48.2988	3.65285	1159.17		3.18536e+07
	Oocyte	5069.65	0	NA	0	235.545	706.635	3268.64	14.4951	851.585	1996.7	583.426	1663.31	768.239	2243.11	568.931	2330.08	112.337	6588.01	1753.9	681.268	189606	11683	83.3466	3.62377	0		9617.18	737.437	230812		8.8111e+07

## Sheet: siRNA pathway
Supplementary File S3B. Normalized expression values and summary statics of genes involved in the smallRNA interference (siRNA) pathway. NA = missing, NiA = gene present, but not in the genome annotation available. Purple highlights represent duplicated genes.
Species	Tissue	Dicer1	Drosha	Mrpl44	Prkra	Tarbp2	Tert	Ago1	Ago2	Ago3	Ago4		AVG	Median	TOT
Danio rerio	Testis	511.456	296.952	110.746	48.5603	65.3294	273.545	13.6248	343.591	190.224	163.673		201.77	176.948	2017.7
	Ovary	170.983	738.613	313.325	177.059	412.27	162.304	8.67936	47.7365	122.379	119.775		227.312	166.644	2273.12
	Brain	523.974	267.682	168.963	189.846	147.13	8.54305	115.806	418.61	148.08	614.15		260.278	179.404	2602.78
	Heart	258.685	124.099	284.903	83.0239	169.544	22.7223	55.058	687.788	63.7973	362.683		211.23	146.821	2112.3
	Kidney	261.75	167.099	288.626	94.6506	220.851	68.943	12.8538	383.276	108.673	307.322		191.405	193.975	1914.05
	Liver	468.474	79.0931	900.444	133.85	225.111	18.2522	24.3363	273.784	103.429	188.607		241.538	161.228	2415.38
	Muscle	262.254	84.0814	386.374	68.0659	142.138	144.139	14.0136	200.194	144.139	192.186		163.758	144.139	1637.58
	Spleen	272.339	116.079	287.965	72.5494	151.796	36.8328	42.4135	462.084	63.6203	318.101		182.378	133.937	1823.78
	Small Intestine	234.84	106.285	299.624	72.8814	301.648	73.8937	16.1959	233.828	116.408	297.599		175.32	175.118	1753.2
	Oocyte	413.844	5236.56	165.264	137.948	2048.05	22.536	874.125	2257.02	1750.3	2369.02		1527.47	1312.21	15274.7
Xenopus laevis	Testis	54.2646	318.406	420.551	1988.64	399.005	3.19204	39.1025	120.499	NA	98.1551		382.424	120.499	3441.81
	Ovary	19.3366	472.135	3669.11	3412.9	1260.1	40.2845	24.1707	24.1707	NA	206.257		1014.27	206.257	9128.47
	Brain	16.3693	508.129	220.303	715.473	300.785	8.18463	33.4206	21.1436	NA	319.883		238.188	220.303	2143.69
	Heart	48.381	322.943	221.343	483.81	151.191	10.8857	16.9334	73.7811	NA	226.181		172.828	151.191	1555.45
	Kidney	35.2111	237.269	315.817	379.738	286.564	28.1689	24.9186	52.5458	NA	250.811		179.005	237.269	1611.04
	Liver	86.2299	128.18	293.648	447.463	398.522	4.66107	34.9581	102.544	NA	235.384		192.399	128.18	1731.59
	Muscle	7.35519	228.011	1101.44	1108.79	198.59	7.35519	1.8388	25.7432	NA	102.973		309.122	102.973	2782.1
	Spleen	53.0673	234.911	116.04	329.017	412.51	13.4437	51.6522	128.069	NA	609.92		216.515	128.069	1948.63
	Small Intestine	87.7852	159.399	167.87	178.651	559.053	39.2723	26.1816	46.2027	NA	364.232		180.961	159.399	1628.65
	Oocyte	640.17	1175.76	760.386	262.91	406.582	269.751	1042.84	148.559	NA	2322.21		781.019	640.17	7029.17
Alligator mississippiensis	Testis	49.2989	24.9614	73.6363	NA	30.5778	73.6363	68.0199	19.3451	82.9968	131.672		61.5716	68.0199	554.144
	Ovary	39.4999	35.3662	46.3895	NA	9.18603	389.947	13.779	71.1917	25.7209	40.4185		74.611	39.4999	671.499
	Brain	170.82	27.3311	32.2117	NA	11.7133	6.83278	63.4473	5.85667	9.76112	101.516		47.721	27.3311	429.489
	Heart	61.291	39.2891	132.011	NA	23.5734	1.57156	70.7203	0	0	106.866		48.3692	39.2891	435.323
	Kidney	95.4793	15.2361	87.3534	NA	8.1259	47.7397	31.4879	2.03147	2.03147	107.668		44.1281	31.4879	397.153
	Liver	61.9614	16.7463	182.535	NA	28.4687	1.67463	15.0717	13.3971	6.69853	61.9614		43.1683	16.7463	388.515
	Muscle	88.8833	20.4191	82.8777	NA	13.2124	4.80451	61.2574	8.40788	7.20676	186.175		52.5826	20.4191	473.244
	Spleen	37.5069	22.772	84.3905	NA	54.9208	4.01859	38.8464	12.0558	5.35813	140.651		44.5022	37.5069	400.52
	Small Intestine
Gallus gallus	Testis	181.568	875.156	1430.75	NA	352.241	257.826	1321.81	NA	5011.27	5690.33		1890.12	1098.48	15120.9
	Ovary	304.602	1395.71	1145.67	NA	271.479	1226.2	322.787	NA	1968.55	1181.39		977.048	1163.53	7816.38
	Brain	331.569	409.043	372.175	NA	261.569	13.9503	1368.38	NA	1257.52	1111.04		640.656	390.609	5125.25
	Heart	96.1963	248.935	2658.98	NA	482.45	5.14026	950.214	NA	1762.37	1592.75		974.63	716.332	7797.04
	Kidney	250.457	1039.53	1825.02	NA	193.005	84.3835	699.306	NA	1138.28	3932.81		1145.35	869.419	9162.79
	Liver	129.673	306.075	1801.4	NA	563.084	4.6729	1022.2	NA	1441.59	2226.64		936.916	792.641	7495.33
	Muscle	353.785	473.329	2941.75	NA	728.571	0	2082.32	NA	2059.71	7426.25		2008.21	1394.14	16065.7
	Spleen	331.263	827.573	1004.29	NA	197.125	82.8157	1306.97	NA	1725.71	4926.95		1300.34	915.929	10402.7
	Small Intestine	145.053	166.81	892.073	NA	696.252	174.063	1164.05	NA	598.342	1552.06		673.588	647.297	5388.7
	Oocyte	2777.29	596.207	601.84	NA	331.435	317.351	1429.02	NA	13236.7	1863.73		2644.2	1015.43	21153.6
Anolis carolinensis	Testis	846.733	105.218	109.753	411.802	781.425	614.981	511.577	68.0289	155.559	365.088		397.017	388.445	3970.17
	Ovary	347.673	502.303	566.975	919.511	336.003	869.427	444.925	100.169	116.702	294.671		449.836	396.299	4498.36
	Brain	1070.19	199.465	199.465	1383.51	145.728	254.113	357.034	134.798	121.136	341.55		420.699	226.789	4206.99
	Heart	495.748	229.737	389.948	1889.28	98.7465	12.0914	561.243	156.181	119.906	391.963		434.484	309.842	4344.84
	Kidney	316.945	229.941	870.046	717.788	210.261	62.1462	254.799	35.2162	23.8227	352.162		307.313	242.37	3073.13
	Liver	369.686	110.119	625.319	1063.83	165.179	257.6	70.7908	21.6305	15.7313	125.85		282.573	145.515	2825.73
	Muscle	583.214	162.177	558.263	2610.43	146.583	34.3067	255.741	165.296	165.296	305.641		498.695	210.518	4986.95
	Spleen
	Small Intestine
Boa constrictor	Testis	217.165	149.85	47.4133	73.7541	47.4133	34.5356	74.9248	20.4872	24.5847	127.606		81.7733	60.5837	817.733
	Ovary
	Brain	208.693	110.285	25.4503	93.3178	42.4172	217.176	49.2039	18.6636	8.48344	235.84		100.953	71.2609	1009.53
	Heart
	Kidney	292.894	141.333	36.263	81.8243	154.35	93.912	26.035	17.6666	10.228	79.0348		93.3541	80.4296	933.541
	Liver	371.147	70.6946	45.9515	122.537	146.102	91.903	29.4561	18.8519	4.71297	64.8034		96.6159	67.749	966.159
	Muscle	343.272	269.952	49.9911	186.634	373.267	239.957	123.311	16.6637	0	136.642		173.969	161.638	1739.69
	Spleen	278.531	150.573	53.5636	88.0823	49.3975	32.7333	46.4218	180.926	49.3975	294.005		122.363	70.823	1223.63
	Small Intestine	276.102	96.1766	74.5639	94.5556	84.8299	97.2572	37.8223	16.2095	23.2337	86.9912		88.7742	85.9105	887.742
Python molurus	Testis	67.1017	8.16102	19.0424	0	102.466	9.0678	31.7373	7.25424	1.81356	37.178		28.3822	14.0551	283.822
	Ovary	67.4659	14.6865	190.465	0	4.58952	25.7013	62.4174	5.96637	9.17903	27.5371		40.8008	20.1939	408.008
	Brain	80.8633	9.14967	20.2776	0	46.7375	5.44034	35.3622	4.69848	2.2256	30.911		23.5666	14.7137	235.666
	Heart	165.154	13.3458	13.3458	0	86.7474	10.0093	133.458	55.0513	21.6869	126.785		62.5583	38.3691	625.583
	Kidney	50.9183	28.057	21.8221	0	72.7404	39.4877	11.4306	38.4485	0	89.3668		35.2272	33.2528	352.272
	Liver	89.936	28.616	44.968	0	28.616	0	16.352	8.176	4.088	81.76		30.2512	22.484	302.512
	Muscle	95.2538	5.14886	46.3397	0	180.21	0	46.3397	2.57443	0	61.7863		43.7653	25.7443	437.653
	Spleen	81.4188	4.9481	25.6402	0	55.7786	2.69897	30.1385	5.39793	0.899655	62.9759		26.9897	15.5191	269.897
	Small Intestine	230.688	33.5743	0	0	61.7333	31.4082	0	59.5672	9.74736	56.3181		48.3036	32.4912	483.036
Crotalus viridis	Testis	130.667	71.5172	31.3672	27.2447	60.5835	45.5273	9.67902	4.66027	13.2638	119.375		51.3884	38.4472	513.884
	Ovary	86.049	117.946	278.176	188.418	65.2785	353.839	25.963	17.8032	6.67621	45.9917		118.614	75.6637	1186.14
	Brain	141.83	58.2247	34.3377	95.5483	192.59	5.97177	28.3659	2.98588	5.97177	44.7883		61.0613	39.563	610.613
	Heart	165.254	156.294	34.8426	61.7212	500.738	44.7976	10.9505	5.97302	4.97752	139.37		112.492	53.2594	1124.92
	Kidney	66.5728	101.444	84.0085	33.2864	567.453	9.51039	12.6805	6.34026	12.6805	26.9461		92.0923	30.1162	920.923
	Liver	129.234	96.4124	121.028	8.20531	568.218	8.20531	94.3611	0	8.20531	32.8213		106.669	63.5912	1066.69
	Muscle	78.2995	89.4851	167.785	33.5569	324.384	0	11.1856	0	5.59282	44.7426		75.5031	39.1497	755.031
	Spleen	197.183	98.2111	70.042	63.9514	311.382	19.0332	38.8276	6.09061	0.761326	30.453		83.5936	51.3895	835.936
	Small Intestine	220.742	118.24	39.5479	43.987	261.904	56.9006	11.703	2.01775	14.1243	238.498		100.766	50.4438	1007.66
Ornithorhynchus anatinus	Testis	4851	436.848	4384.68	7240.77	2086.26	204.795	377.914	688.054	783.084	NA		2339.27	783.084	21053.4
	Ovary	3182.25	851.279	1474.51	4087.3	255.902	124.388	349.193	370.572	419.161	NA		1234.95	419.161	11114.6
	Brain	7330.78	1096.78	1278.92	11278.2	375.059	43.0877	838.252	248.734	802.998	NA		2588.09	838.252	23292.8
	Heart	5789.85	1249.68	2900.18	36072.8	315.046	3.50052	889.131	152.272	133.02	NA		5278.39	889.131	47505.5
	Kidney	2622.13	948.379	1648.46	4769.49	286.238	27.5892	355.211	136.797	106.908	NA		1211.24	355.211	10901.2
	Liver	3293.84	788.019	2931.1	1766.44	485.042	25.0165	340.502	143.15	133.421	NA		1100.73	485.042	9906.53
	Muscle
	Spleen
	Small Intestine
Monodelphis domestica	Testis	331.451	489.184	98.0499	647.982	NA	1499.52	471.066	68.2086	148.141	834.49		509.788	471.066	4588.09
	Ovary	438.005	610.326	276.059	981.478	NA	32.2741	413.8	694.469	20.7476	369.999		426.351	413.8	3837.16
	Brain	854.181	1292.5	200.984	1829.17	NA	53.4531	1133.21	399.83	13.8978	260.851		670.896	399.83	6038.07
	Heart	667.573	359.909	708.208	4625.12	NA	29.0249	332.335	422.313	18.8662	844.625		889.775	422.313	8007.98
	Kidney	439.22	488.135	521.765	498.326	NA	30.5722	253.749	335.275	32.6103	367.885		329.726	367.885	2967.54
	Liver	969.044	380.091	620.941	47.041	NA	11.2898	274.719	511.806	39.5144	528.741		375.91	380.091	3383.19
	Muscle	696.692	364.423	1481.27	32328.6	NA	4.28733	214.367	636.669	6.431	4870.41		4511.47	636.669	40603.2
	Spleen	726.116	470.02	341.802	78.5634	NA	119.716	230.929	5025.34	268	924.735		909.469	341.802	8185.22
	Small Intestine
Homo sapiens	Testis	1231.41	524.445	313.792	576.639	207.528	18.7525	405.367	473.501	298.165	562.888		461.249	439.434	4612.49
	Ovary	1792.96	916.539	262.465	498.601	112.425	0	750.2	883.94	178.878	547.081		594.309	522.841	5943.09
	Brain	1609.82	1019.15	301.419	533.903	67.5827	0	979.949	798.827	263.572	414.958		598.918	474.43	5989.18
	Heart	1161.41	577.694	426.168	491.599	134.307	0	798.957	711.14	183.381	1037.44		552.21	534.647	5522.1
	Kidney	1485.79	708.815	554.784	396.664	186.745	0	926.912	346.229	188.109	284.889		507.893	371.446	5078.93
	Liver	1903.7	559.589	661.998	420.606	215.789	0	384.032	204.817	138.983	468.153		495.767	402.319	4957.67
	Muscle	816.584	981.55	932.06	2148.69	280.443	0	882.57	1229	148.47	1134.14		855.351	907.315	8553.51
	Spleen	1816.76	537.396	277.035	284.73	187.255	2.56514	814.431	772.748	180.201	838.159		571.128	411.063	5711.28
	Small Intestine	1170.13	589.89	331.411	381.82	156.589	46.1187	737.898	573.802	123.341	587.745		469.874	477.811	4698.74
	Oocyte	2631.26	2139.13	8489.21	4598.61	1.16068	2.32136	225.172	2633.58	150.888	1.16068		2087.25	1182.15	20872.5
Mus musculus	Testis	391.494	721.49	85.4988	443.994	6135.66	121.498	282.746	727.489	342.745	410.994		966.361	401.244	9663.61
	Ovary	726.514	535.326	62.6671	342.014	977.182	594.806	944.255	1388.24	267.663	69.04		590.77	565.066	5907.7
	Brain	1179.34	1685.37	182.063	255.585	551.5	70.3689	1237.1	892.391	1003.26	292.263		734.924	721.945	7349.24
	Heart	1015.84	725.603	452.614	255.737	1249.25	4.05932	824.041	1769.86	556.127	311.553		716.47	640.865	7164.7
	Kidney	855.798	725.827	264.337	295.73	737.129	143.156	1199.25	1233.78	335.287	84.1356		587.443	530.557	5874.43
	Liver	1128.97	253.441	232.047	342.31	1041.74	1367.6	1265.56	1170.11	304.459	115.201		722.143	692.027	7221.43
	Muscle	718.948	970.24	935.312	278.459	1127.42	12.6131	76.649	3731.54	269.727	54.3335		817.524	498.704	8175.24
	Spleen	420.207	582.723	538.727	57.4642	952.649	10.7745	84.4006	1074.76	171.495	0.897879		389.41	295.851	3894.1
	Small Intestine	479.741	474.871	109.586	411.555	1599.95	153.42	735.441	2162.49	168.031	43.8342		633.892	443.213	6338.92
	Oocyte	9320.33	311.644	3449.83	7.24753	387.743	126.832	0	895.07	7686.01	3.62377		2218.83	349.694	22188.3

## Sheet: Transcriptional Regulators
Supplementary File S3C. Normalized expression values and summary statics of genes involved in transcriptional regulation of TE expression. NA = missing, NiA = gene present, but not in the genome annotation available. Purple highlights represent duplicated genes. When gene ID doesn't match the standard symbol (eg., LOCxxxxxx), the identifier is reported in parentheses.
Species	Tissue	dnmt1	dnmt3aa	dnmt3ab	dnmt3ba	dnmt3bb.1	dnmt3bb.2	dnmt3bb.3	ehmt1a	ehmt1b	ehmt2	hdac1	hdac2	hells	kdm1a	marf1	tp53	prmt1	prmt2	prmt3	prmt6	prmt7	prmt8b	prmt9	rybpa	rybpb	seta	setb	setdb1a	setdb1b	setdb2	suv39h1a	suv39h1b	trim28	yy1a	yy1b	Zfp90	Zfp91 (si:ch211-113e8.10)	Znf93		AVG	MEDIAN	TOT
Danio rerio	Testis	950.77	45.9402	124.196	269.527	184.634	130.309	538.356	36.1582	349.879	139.218	1169.64	209.089	674.08	1910.1	238.085	346.211	1404.06	62.7092	452.415	118.431	77.7315	11.0047	96.422	98.1687	311.974	2300.15	1583.28	607.703	1025.18	140.965	87.5134	167.516	NA	252.06	438.79	NA	131.882	NA		495.669	223.587	15861.4
	Ovary	5747.47	6.94349	4.33968	57.2838	40.793	296.834	462.61	348.91	202.229	348.91	2166.37	558.083	969.484	604.083	110.228	212.644	1920.74	245.626	328.948	832.351	307.249	3.47174	554.611	633.593	135.398	2073.5	2598.6	1340.09	377.552	170.115	201.361	266.456	NA	157.964	440.044	NA	123.247	NA		753.965	338.929	24126.9
	Brain	343.621	312.296	792.605	67.3952	30.3753	2.84768	48.4106	140.486	449.934	149.978	1367.84	289.515	41.766	1088.76	220.221	121.501	1980.09	5.69537	55.0552	55.0552	49.3599	474.614	86.3797	282.87	458.477	1655.45	1832.96	339.824	379.691	68.3444	0	48.4106	NA	708.124	589.471	NA	184.15	NA		413.745	185.099	13239.8
	Heart	159.93	65.5452	131.09	56.8058	24.4702	3.49574	13.983	173.913	186.148	161.678	1462.97	183.527	16.6048	564.563	309.373	432.598	2620.06	13.983	119.729	36.7053	55.9319	4.36968	55.058	92.6372	111.864	1883.33	1863.23	261.307	244.702	102.251	0.873936	42.8229	NA	903.65	625.738	NA	161.678	NA		357.986	115.797	11455.6
	Kidney	785.249	35.0558	142.56	121.527	219.683	15.1908	33.8872	203.323	248.896	151.908	1559.98	176.447	103.999	685.925	252.402	415.995	1817.06	14.0223	141.392	52.5837	144.897	5.84263	52.5837	61.9319	109.841	1863.8	1944.43	176.447	252.402	113.347	4.6741	147.234	NA	512.983	321.345	NA	98.1562	NA		376.703	146.066	12054.5
	Liver	206.859	73.009	48.6726	42.5886	97.3453	12.1682	6.08408	91.2612	115.598	79.0931	1046.46	85.1771	12.1682	371.129	164.27	304.204	3054.21	6.08408	377.213	48.6726	285.952	0	79.0931	42.5886	24.3363	1691.37	2172.02	121.682	212.943	188.607	0	30.4204	NA	444.138	249.447	NA	54.7567	NA		346.602	88.2192	11091.3
	Muscle	200.194	40.0387	68.0659	44.0426	28.0271	8.00775	26.0252	84.0814	148.143	54.0523	1085.05	134.13	60.0581	544.527	536.519	334.323	1453.41	4.00387	120.116	54.0523	70.0678	4.00387	56.0542	68.0659	96.093	2772.68	1243.2	98.0949	226.219	136.132	8.00775	278.269	NA	504.488	1195.16	NA	110.107	NA		315.117	90.0872	10083.8
	Spleen	293.546	61.388	123.892	70.3171	74.7817	5.58072	14.5099	217.648	228.81	152.912	1432.01	185.28	43.5297	541.33	309.172	406.277	2113.98	15.626	135.054	39.0651	93.7562	4.46458	66.9687	62.5041	103.801	1409.69	1543.63	152.912	205.371	66.9687	4.46458	90.4077	NA	810.321	478.826	NA	130.589	NA		320.927	113.847	10269.6
	Small Intestine	266.22	32.3917	79.9671	115.396	113.371	2.02448	13.1591	195.363	167.02	102.236	1226.84	198.399	87.0528	567.868	176.13	589.125	1337.17	25.306	134.628	57.6978	94.1385	1.01224	97.1752	53.6488	131.591	1439.41	1809.89	133.616	168.032	66.808	5.06121	57.6978	NA	385.664	216.62	NA	83.0038	NA		298.295	114.383	9545.44
	Oocyte	25025.9	38.9259	41.6575	634.424	687.691	181.654	702.032	2472.14	1067.39	1475.77	7275.73	721.836	1315.97	792.859	25.2677	1249.73	7400.02	38.243	129.07	57.3645	105.851	21.8531	367.406	823.59	521.061	5065.15	7529.77	6153.7	2130	122.924	581.84	852.955	NA	23.9019	473.94	NA	55.9986	NA		2362.81	711.934	75609.8
		dnmt1.L	Dnmt3a	Dnmt3b	ehmt1 (LOC108698163)	ehmt2 (LOC108698559)	hdac1.L	hdac1.S	hdac2.S	hells.L	kdm1a.S	marf1 (LOC108703112)	LOC108701538	tp53.L	prmt1.L	prmt1.S	prmt2.L	prmt3.S	prmt6.S	prmt7.L	prmt8.L	prmt9.L	rybp.L	set.L	set.S	setdb1.L	setdb2.S	suv39h1.L	suv39h2.L	trim28.L	yy1.L	yy1.S	Zfp90	Zfp91.S (LOC108697533)	Zfp91.L (LOC108696332)	znf93
Xenopus laevis	Testis	1698.16	NA	NA	482.796	1403.7	287.283	308.032	339.154	65.4368	280.101	125.287	157.208	1139.56	2566.4	1944.75	48.6786	1248.09	218.655	305.638	NA	464.441	58.2547	2185.75	100.549	1062.15	15.9602	443.693	101.347	2279.91	247.383	195.512	NA	1837.82	2051.68	NA					706.21	306.835	19773.9
	Ovary	3150.25	NA	NA	341.613	2653.94	968.44	1127.97	483.414	343.224	291.66	191.754	41.8959	14599.1	9856.82	9001.17	14.5024	2386.46	638.107	505.974	NA	478.58	203.034	1956.22	95.0715	1409.96	14.5024	8100.41	246.541	2641.05	364.172	222.371	NA	792.799	1382.56	NA					2226.01	494.694	62328.2
	Brain	394.908	NA	NA	1224.97	931.002	185.518	281.688	907.13	19.7795	573.606	944.643	629.534	624.078	3238.38	2054.34	220.303	418.098	81.1642	231.216	NA	265.318	53.8821	2407.65	126.18	1193.59	30.6924	1.3641	60.0206	326.703	484.939	272.821	NA	915.996	1096.74	NA					649.411	360.806	18183.5
	Heart	134.257	NA	NA	705.154	957.945	267.305	240.696	347.134	20.5619	354.391	621.696	557.592	1877.18	2202.55	1470.78	157.238	249.162	65.3144	149.981	NA	147.562	42.3334	3490.69	158.448	601.134	41.1239	0	47.1715	388.258	422.125	246.743	NA	890.211	731.763	NA					570.162	258.234	15964.5
	Kidney	603.464	NA	NA	705.306	1182.55	411.699	477.788	365.654	83.9649	295.232	462.078	514.082	1561.75	1465.32	1177.68	116.468	314.733	77.4644	144.095	NA	114.301	114.842	2541.16	112.676	682.012	37.3779	188.515	83.9649	477.788	381.905	220.476	NA	748.101	903.571	NA					532.655	373.779	14914.3
	Liver	130.51	NA	NA	615.262	1037.09	440.472	354.242	79.2383	20.9748	333.267	288.987	384.539	2311.89	1729.26	638.567	132.841	340.258	237.715	58.2634	NA	111.866	55.9329	4232.26	261.02	566.321	25.6359	20.9748	79.2383	561.659	559.329	219.071	NA	1160.61	1955.32	NA					565.239	311.127	15826.7
	Muscle	207.784	NA	NA	424.762	1320.26	433.956	253.754	774.134	12.8716	777.811	345.694	531.412	507.508	3797.12	1743.18	259.27	318.112	86.4235	139.749	NA	161.814	60.6803	4140.97	165.492	527.735	40.4535	0	158.137	439.472	610.481	410.052	NA	1864.54	1393.81	NA					666.039	377.873	18649.1
	Spleen	473.36	NA	NA	1390.36	1423.62	624.071	638.93	486.096	72.1715	507.323	719.592	896.483	1485.88	1405.93	844.831	234.204	261.799	98.3514	137.975	NA	125.239	89.1531	4841.15	262.506	772.66	58.7278	19.1042	144.343	650.959	649.544	353.782	NA	803.085	1080.45	NA					702.434	496.71	19668.2
	Small Intestine	212.533	NA	NA	780.056	1443.07	542.112	666.859	198.672	21.5613	408.894	516.701	654.539	1407.64	1238.23	632.977	67.764	320.339	102.416	140.148	NA	74.6944	54.6732	4333.82	223.313	539.802	54.6732	6.16036	60.8336	630.667	450.477	242.564	NA	1011.07	1376.07	NA					572.364	364.617	16026.2
	Oocyte	6355.77	NA	NA	1174.79	1826.68	1594.07	885.488	217.951	2001.63	431.016	827.823	677.31	1726.99	1891.19	3294.68	25.4113	312.755	81.1208	345.985	NA	386.057	197.427	1045.77	68.4152	1090.73	285.389	2474.67	223.815	1276.43	680.242	1033.07	NA	364.555	612.804	NA					1158.31	856.656	32432.7
		DNMT1	DNMT3A	DNMT3B	EHMT1	EHMT2	HDAC1	HDAC2	HELLS	KDM1A	marf1 (KIAA0430)	TP53	PRMT1	PRMT2	PRMT3	PRMT6	PRMT7	PRMT8	PRMT9	RYBP	SET	SETDB1	SETDB2	SUV39H1	SUV39H2	TRIM28	YY1	Zfp90	ZFP91	Znf93
Alligator mississippiensis	Testis	105.462	14.3528	12.4807	58.0354	29.9537	58.6594	102.342	117.319	121.063	125.431	56.1633	184.091	NA	19.9692	NA	38.6902	0	75.5084	93.6054	537.919	76.7565	58.0354	60.5315	67.3959	320.131	31.8258	NA	56.1633	NA											96.8754	60.5315	2421.88
	Ovary	145.599	7.80813	12.8604	26.1802	219.087	54.1976	172.238	159.837	349.528	18.3721	28.4767	249.401	NA	82.215	NA	105.639	0	293.034	27.0988	368.819	117.581	127.686	25.2616	15.6163	756.01	127.686	NA	45.4709	NA											141.428	105.639	3535.7
	Brain	55.6384	48.8056	9.76112	75.1606	69.3039	73.2084	113.229	9.76112	220.601	156.178	18.5461	152.273	NA	31.2356	NA	34.1639	113.229	65.3995	145.441	416.8	56.6145	44.9011	15.6178	24.4028	252.813	51.7339	NA	14.6417	NA											90.7784	56.6145	2269.46
	Heart	37.7175	42.4322	4.71469	97.4369	20.4303	42.4322	158.728	6.28625	50.29	135.154	42.4322	235.734	NA	22.0019	NA	62.8625	0	144.584	56.5763	600.337	50.29	50.29	12.5725	20.4303	204.303	47.1469	NA	14.1441	NA											86.3731	47.1469	2159.33
	Kidney	43.6767	47.7397	14.2203	94.4636	26.4092	98.5265	116.81	10.1574	174.707	121.888	32.5036	168.612	NA	17.2675	NA	27.4249	0	122.904	80.2432	413.405	107.668	81.259	14.2203	14.2203	158.455	65.0072	NA	17.2675	NA											82.7623	65.0072	2069.06
	Liver	43.5404	18.4209	35.1673	77.0331	25.1195	88.7555	100.478	11.7224	50.239	110.526	145.693	155.741	NA	18.4209	NA	20.0956	0	105.502	58.6121	410.285	110.526	107.176	6.69853	18.4209	102.153	48.5643	NA	23.4448	NA											75.6934	50.239	1892.33
	Muscle	82.8777	13.2124	30.0282	94.889	27.6259	150.141	79.2743	73.2687	79.2743	171.761	112.906	175.364	NA	31.2293	NA	21.6203	0	145.336	55.2518	442.014	63.6597	133.325	10.8101	33.6315	141.733	63.6597	NA	22.8214	NA											90.2286	73.2687	2255.72
	Spleen	151.367	73.6742	64.2975	62.958	92.4277	129.935	79.0324	46.8836	144.669	75.0138	480.892	155.386	NA	25.4511	NA	34.8278	1.33953	111.181	49.5627	594.752	179.497	146.009	13.3953	16.0744	234.418	69.6556	NA	26.7906	NA											122.38	75.0138	3059.49
	Small Intestine
		DNMT1	DNMT3A	DNMT3B	EHMT1	Ehmt2	HDAC1	HDAC2	HELLS	KDM1A	marf1 (KIAA0430)	tp53	Prmt1	Prmt2	PRMT3	Prmt6	PRMT7	PRMT8	PRMT9	RYBP	SET	SETDB1	SETDB2	SUV39H1	SUV39H2	TRIM28	YY1	Zfp90	ZFP91	ZNF93
Gallus gallus	Testis	613.698	1060.35	29.0508	3707.61	NA	1913.72	3159.28	446.656	3021.28	239.669	NiA	NA	NA	58.1016	NA	377.661	10770.6	188.83	584.648	3616.83	2302.28	334.084	272.351	1238.29	225.144	297.771	NA	3075.75	NA											1706.08	599.173	37533.7
	Ovary	353.312	728.057	480.608	1122.94	NA	2240.67	6297.27	313.045	2683.61	85.0807	NiA	NA	NA	172.759	NA	657.914	397.476	302.653	835.869	6663.57	2375.11	602.059	869.641	122.75	772.87	246.149	NA	9527.09	NA											1720.48	692.985	37850.5
	Brain	862.18	969.049	9.46629	1261.01	NA	594.632	865.916	75.4812	1552.22	2135.64	NiA	NA	NA	295.697	NA	285.234	831.29	505.948	964.814	2574.33	769.51	234.166	924.707	423.243	176.621	621.537	NA	2254.97	NA											872.167	800.4	19187.7
	Heart	1674.99	7546.64	48.4653	2015.72	NA	1314.44	1268.18	19.8267	1224.85	74.1666	NiA	NA	NA	55.8085	NA	138.053	83.7128	83.7128	273.168	1452.49	2235.28	315.024	20157.9	41.1221	326.039	307.681	NA	7553.24	NA											2191.39	320.532	48210.5
	Kidney	1339.36	1347.44	100.542	3641.06	NA	2027.9	3204.78	35.9079	824.086	121.189	NiA	NA	NA	36.8056	NA	351.897	529.641	87.9743	430.894	3700.31	1571.87	702.897	1809.76	70.9181	561.061	321.375	NA	4850.26	NA											1257.63	631.979	27667.9
	Liver	2595.8	2735.98	24.5327	2108.65	NA	1905.37	938.084	14.0187	1226.64	141.355	NiA	NA	NA	42.0561	NA	162.383	196.262	115.654	206.776	1887.85	1748.83	242.991	3927.57	59.5795	532.71	457.944	NA	6304.91	NA											1253.45	495.327	27575.9
	Muscle	2234.18	7348.71	4.84637	2673.58	NA	1200.28	1211.59	12.9237	825.498	500.791	NiA	NA	NA	226.164	NA	421.634	38.771	405.48	213.24	4195.34	1935.32	1211.59	5776.87	269.781	558.948	1566.99	NA	17472.8	NA											2286.61	1012.89	50305.3
	Spleen	3121.92	3450.85	67.6522	5658.29	NA	4655.76	3541.83	148.718	1097.02	168.547	NiA	NA	NA	68.8186	NA	291.021	454.32	67.069	467.15	4170.53	1932.17	256.029	1395.62	165.048	493.395	448.488	NA	6383.22	NA											1750.16	480.272	38503.4
	Small Intestine	485.926	3713.34	384.389	1591.95	NA	772.405	1450.53	293.731	431.531	910.205	NiA	NA	NA	322.742	NA	351.752	855.81	333.621	279.226	2578.31	601.968	108.789	4046.97	435.158	58.021	776.031	NA	2973.58	NA											1079.82	543.947	23756
	Oocyte	1646.85	292.001	879.757	2382.01	NA	2526.6	3215.76	2696.55	3123.75	1374.56	NiA	NA	NA	544.567	NA	608.413	74.1738	1690.04	840.323	3441.1	1231.85	523.911	843.14	266.65	346.457	971.77	NA	1620.56	NA											1415.49	1101.81	31140.8
		dnmt1	dnmt3a	dnmt3b	ehmt1	ehmt2	hdac1	hdac2	hells	kdm1a	marf1 (kiaa043)	p53	prmt1	Prmt2	prmt3	Prmt6	prmt7	prmt8	prmt9	rybp	Set	setdb1	setdb2	suv39h1	trim28	yy1	Zfp90	zfp91	Znf93
Anolis carolinensis	Testis	696.616	69.843	137.872	467.585	113.382	669.404	447.63	465.771	764.191	1515.68	NiA	1197.31	NA	83.9023	NA	998.664	284.361	179.143	1599.59	NA	303.862	585.049	2659.93	1585.53	219.96	NiA	1226.33	NA												739.619	526.317	16271.6
	Ovary	914.648	331.627	23.3403	761.964	1165.07	499.385	1321.65	952.577	500.844	252.367	NiA	1577.9	NA	450.76	NA	440.548	5.34882	597.609	298.561	NA	705.558	402.62	872.83	1958.64	453.191	NiA	1939.19	NA												746.647	549.227	16426.2
	Brain	297.832	463.597	10.0188	453.579	118.404	311.494	1017.36	20.0376	677.635	477.259	NiA	1854.39	NA	168.498	NA	215.86	445.381	423.522	1177.66	NA	144.817	455.4	91.08	1503.73	325.156	NiA	479.081	NA												505.991	434.452	11131.8
	Heart	562.25	282.133	8.06094	538.067	140.059	488.694	468.542	24.1828	486.679	415.138	NiA	1697.83	NA	69.5256	NA	358.712	3.02285	176.333	434.283	NA	162.226	474.588	62.4723	1377.41	357.704	NiA	510.862	NA												413.581	386.925	9098.78
	Kidney	515.813	471.275	5.17885	481.633	216.476	666	156.401	12.4292	649.427	285.872	NiA	1509.12	NA	110.827	NA	444.345	0	102.541	139.829	NA	319.017	311.767	11.3935	1994.89	342.84	NiA	268.264	NA												409.788	298.819	9015.34
	Liver	196.641	68.8244	17.6977	243.835	176.977	294.962	298.895	96.3542	338.223	224.171	NiA	1333.23	NA	171.078	NA	359.853	17.6977	184.843	804.263	NA	41.2947	753.136	204.507	692.177	576.159	NiA	405.081	NA												340.904	234.003	7499.9
	Muscle	187.127	127.87	0	283.81	77.9698	187.127	155.94	18.7127	265.097	283.81	NiA	1824.49	NA	293.166	NA	882.618	77.9698	271.335	427.274	NA	56.1382	477.175	68.6134	520.838	327.473	NiA	998.013	NA												355.117	268.216	7812.57
	Spleen
	Small Intestine
		dnmt1 (BoaCon06806)	dnmt3a (BoaCon01638)	dnmt3b (BoaCon17072)	dnmt3bb (BoaCon17073)	ehmt1b (BoaCon15644)	ehmt2 (BoaCon16469)	hdac1(BoaCon14855)	hdac2 (BoaCon12490)	LSH (hells) (BoaCon14161)	KDM1A (BoaCon03390)	marf1 (BoaCon03125)	p53 (BoaCon10607)	prmt1 (BoaCon16346)	Prmt2	prmt3 (BoaCon06476)	Prmt6	prmt7 (BoaCon11977)	prmt8 (BoaCon16079)	prmt9 (BoaCon05812)	rybp (BoaCon10919)	rybp (BoaCon08876)	SET (BoaCon17586)	SETDB1 (BoaCon16100)	setdb2 (BoaCon08006)	SUV39H1 (BoaCon08977)	trim28 (BoaCon18472)	yy1 (BoaCon06846)	Zfp90	zfp91 (BoaCon15130)	Znf93
Boa constrictor	Testis	345.942	106.534	73.7541	4.09745	231.213	362.331	363.502	169.166	568.96	321.942	115.314	570.716	594.13	NA	41.5598	NA	112.387	1.1707	81.9489	26.3407	7.0242	1500.25	214.238	2.92675	67.9006	691.883	111.802	NA	88.9731	NA										260.616	113.851	6776.01
	Ovary																														NA
	Brain	128.948	176.456	6.78675	0	264.683	86.5311	195.119	171.365	57.6874	125.555	206.996	169.669	712.609	NA	27.147	NA	59.3841	18.6636	44.1139	47.5073	5.09006	855.131	88.2278	0	11.8768	369.878	71.2609	NA	128.948	NA										154.986	87.3794	4029.63
	Heart																														NA
	Kidney	155.28	109.719	87.4032	2.78947	114.368	169.228	263.14	246.403	121.807	232.455	139.473	629.489	2371.05	NA	20.4561	NA	91.1225	1.85964	53.9297	22.3157	3.71929	860.085	233.385	0	24.1754	360.771	107.859	NA	98.5611	NA										250.802	112.044	6520.84
	Liver	127.25	116.646	48.308	1.17824	94.2595	195.588	342.869	111.933	35.3473	217.975	153.172	1177.07	2158.54	NA	9.42595	NA	49.4862	0	90.7247	18.8519	5.89122	644.499	293.383	0	23.5649	248.609	153.172	NA	109.577	NA										247.204	110.755	6427.32
	Muscle	236.625	46.6584	6.66548	0	109.98	63.3221	59.9894	493.246	13.331	126.644	176.635	99.9823	7941.92	NA	29.9947	NA	699.876	3.33274	179.968	3.33274	43.3256	999.823	16.6637	0	46.6584	143.308	106.648	NA	169.97	NA										454.535	81.6522	11817.9
	Spleen	513.02	194.019	58.3248	5.35636	179.14	250.559	312.454	118.435	43.446	144.622	448.744	266.628	348.758	NA	39.28	NA	105.342	0	68.4424	50.5878	16.0691	804.644	187.473	5.35636	29.1624	334.475	241.036	NA	198.78	NA										190.929	161.881	4964.15
	Small Intestine	207.482	90.2331	15.1289	2.16127	77.2655	62.6769	257.732	256.111	211.264	134.539	143.184	871.533	1869.5	NA	40.5238	NA	95.6363	2.70159	68.0801	29.7175	9.1854	1549.09	62.1366	0.540318	50.2496	242.603	107.523	NA	104.822	NA										252.37	92.9347	6561.62
		DNMT1	DNMT3A	DNMT3B	EHMT1	EHMT2	HDAC1	HDAC2	HELLS	KDM1A	MARF1	TP53	PRMT1	Prmt2	PRMT3	Prmt6	PRMT7	PRMT8 (LOC103067507)	PRMT9	RYBP	SET	SETDB1	SETDB2 (LOC103067345)	SUV39H1	TRIM28	yy1	Zfp90	ZFP91	Znf93
Python molurus	Testis	141.458	51.6865	40.8051	34.4576	19.0424	2.72034	146.898	114.254	136.017	15.4153	38.0848	575.805	NA	74.356	NA	43.5254	0.90678	25.3898	69.8221	1049.14	127.856	25.3898	40.8051	430.721	69.8221	NA	15.4153	NA												137.075	47.606	3289.8
	Ovary	105.1	17.4402	11.9327	54.6153	36.2572	3.67161	113.361	246.916	103.264	81.2344	5.04847	586.081	NA	48.1899	NA	37.634	0	39.4698	28.455	287.304	368.997	1.37686	35.7982	266.651	180.827	NA	238.655	NA												120.762	51.4026	2898.28
	Brain	133.041	106.581	13.1063	21.2668	17.5575	6.67679	113.505	11.3753	67.757	104.85	16.8156	478.75	NA	30.6638	NA	25.9653	73.4447	21.5141	50.4468	485.674	127.106	50.1995	3.95661	260.147	64.0477	NA	20.5249	NA												96.0406	50.3232	2304.98
	Heart	313.625	161.817	5.00466	111.771	18.3504	13.3458	78.4063	13.3458	58.3877	91.7521	18.3504	1067.66	NA	28.3597	NA	33.3644	0	20.0186	53.383	475.443	68.397	75.0699	15.014	270.252	55.0513	NA	51.7148	NA												129.079	54.2172	3097.88
	Kidney	244.2	122.62	42.6051	94.5626	23.9004	23.9004	104.954	0	27.0179	108.072	9.35234	1339.46	NA	25.9787	NA	9.35234	0	11.4306	23.9004	1004.86	57.1532	34.2919	9.35234	202.634	73.7796	NA	48.84	NA												151.759	38.4485	3642.22
	Liver	126.728	85.848	53.144	118.552	44.968	0	16.352	20.44	81.76	81.76	28.616	1295.9	NA	12.264	NA	8.176	8.176	8.176	36.792	478.296	98.112	8.176	16.352	163.52	53.144	NA	118.552	NA												123.492	49.056	2963.8
	Muscle	146.742	41.1909	0	30.8931	10.2977	0	182.784	0	43.7653	23.1699	33.4676	3586.18	NA	48.9141	NA	18.021	5.14886	54.063	7.72328	1238.3	64.3607	20.5954	10.2977	97.8283	92.6794	NA	33.4676	NA												241.245	33.4676	5789.89
	Spleen	180.831	112.007	111.557	30.5883	16.1938	8.99655	104.36	41.3841	112.907	30.1385	99.8617	1073.74	NA	49.9309	NA	35.9862	3.14879	24.2907	30.5883	830.382	154.291	53.5295	29.2388	354.014	64.3254	NA	25.6402	NA												149.08	51.7302	3577.93
	Small Intestine	540.437	35.7403	8.66432	72.5637	9.74736	225.272	116.968	19.4947	24.9099	23.8269	32.4912	664.987	NA	9.74736	NA	21.6608	0	76.8959	43.3216	1275.82	18.4117	27.076	56.3181	198.196	47.6538	NA	57.4011	NA												150.317	39.531	3607.61
		dnmt1 (ma2-augustus-gene-450.8)	dnmt3a (ma1-augustus-gene-989.7)	dnmt3ab (ma1-augustus-gene-989.6)	ehmt1a (mi7-augustus-gene-40.68)	ehmt1b (maker-scaffold-un10-augustus-gene-9.22)	scaffold-10-augustus-gene-9.20	scaffold-10-augustus-gene-9.19	ehmt2 (ma2-augustus-gene-3.16)	ma4-augustus-gene-221.3	ma4-augustus-gene-221.4	hdac1 (maker-scaffold-mi2-augustus-gene-5.15)	hdac1 (maker-scaffold-ma3-augustus-gene-271.8)	hdac2 (maker-scaffold-ma1-augustus-gene-744.4)	LSH (hells) (ma5-augustus-gene-32.5)	KDM1A (mi2-augustus-gene-35.10)	marf1 (mi5-augustus-gene-12.10)	p53 (scaffold-un1658-augustus-gene-0.1)	prmt1 (scaffold-Z-augustus-gene-338.13)	prmt2	prmt3 (ma1-augustus-gene-245.4)	prmt6	prmt7 (mi8-augustus-gene-1.8)	prmt8 (scaffold-un11-processed-gene-5.9)	prmt9 (ma7-processed-gene-69.1)	rybp (maker-scaffold-ma2-augustus-gene-65.2)	SET (ma2-augustus-gene-209.10)	SETDB1 (mi10-augustus-gene-16.53)	SETDB2 (ma1-augustus-gene-552.11)	SUV39H1 (maker-scaffold-ma2-augustus-gene-432.12)	trim28 (maker-scaffold-Z-augustus-gene-316.9)	yy1 (ma1-augustus-gene-87.7)	zfp90	zfp91 (ma1-augustus-gene-333.14)	Znf93
Crotalus viridis	Testis	338.587	133.893	3.40558	185.873	35.1313	75.819	39.0746	9.49978	1.61317	31.3672	86.3942	100.913	88.3659	115.073	529.478	56.9987	8.42434	484.668	NA	43.1971	NA	199.675	1.97165	366.548	34.7728	1185.5	370.133	25.273	154.147	791.708	157.732	NA	154.147	NA						193.646	94.6393	5809.39
	Ovary	256.663	42.2827	1.4836	13.3524	69.7293	201.028	113.496	41.5409	5.19261	37.0901	24.4794	157.262	224.766	125.364	378.319	37.8319	3.70901	595.667	NA	126.848	NA	126.848	0.741801	781.859	25.963	778.891	588.248	118.688	134.266	318.975	281.885	NA	314.524	NA						197.566	126.106	5926.99
	Brain	171.688	365.771	5.97177	288.138	40.3094	43.2953	19.4082	4.47883	1.49294	13.4365	29.8588	120.928	171.688	26.873	189.604	120.928	1.49294	1186.89	NA	22.3941	NA	47.7741	8.95765	17.9153	10.4506	1103.28	79.1259	68.6753	10.4506	562.839	141.83	NA	59.7177	NA						164.522	45.5347	4935.67
	Heart	195.119	133.397	11.946	7.96402	26.8786	54.7527	36.8336	23.8921	2.98651	25.8831	84.6178	155.298	120.456	17.9191	119.46	219.011	34.8426	5853.56	NA	42.8066	NA	54.7527	0	114.483	21.9011	829.254	126.429	531.599	36.8336	594.315	122.447	NA	49.7752	NA						321.647	54.7527	9649.41
	Kidney	87.1786	142.656	1.58507	15.8507	41.2117	93.5189	20.6059	3.17013	0	6.34026	90.3487	98.2741	380.416	14.2656	115.71	42.7968	19.0208	4584.01	NA	30.1162	NA	96.689	0	28.5312	12.6805	1312.43	91.9338	234.59	15.8507	282.142	120.465	NA	23.776	NA						266.872	42.0042	8006.17
	Liver	104.618	219.492	0	18.462	26.6673	22.5646	38.9752	4.10266	0	24.6159	16.4106	229.749	153.85	2.05133	149.747	51.2832	24.6159	3054.43	NA	55.3859	NA	153.85	0	45.1292	30.7699	1267.72	262.57	379.496	75.8992	518.986	137.439	NA	20.5133	NA						236.313	48.2062	7089.39
	Muscle	240.491	190.156	11.1856	5.59282	5.59282	5.59282	44.7426	5.59282	0	5.59282	50.3354	100.671	402.683	27.9641	128.635	33.5569	0	5671.12	NA	39.1497	NA	67.1138	0	50.3354	5.59282	883.666	44.7426	246.084	5.59282	234.898	156.599	NA	39.1497	NA						290.081	41.9462	8702.43
	Spleen	312.905	602.209	6.09061	37.305	73.8486	81.4619	8.37459	0.761326	0	18.2718	108.108	625.81	274.839	33.4983	220.023	35.021	117.244	1351.35	NA	86.7912	NA	99.7337	0.761326	57.0995	2.28398	1885.8	243.624	411.877	43.3956	526.076	257.328	NA	31.2144	NA						251.771	84.1265	7553.12
	Small Intestine	232.041	173.123	13.7207	33.0911	38.3373	78.2887	42.7763	9.6852	3.2284	13.7207	96.0449	138.821	99.6769	11.703	144.067	221.145	73.0426	3658.18	NA	58.5148	NA	80.71	0	123.486	11.2994	865.211	138.821	297.82	35.916	669.086	117.03	NA	48.426	NA						250.901	79.4994	7527.02
		DNMT1	DNMT3A	DNMT3B	EHMT1	EHMT2	HDAC1	HDAC2	HELLS	KDM1A	MARF1	TP53	PRMT1	PRMT2	PRMT3	PRMT6	PRMT7	PRMT8	PRMT9	RYBP	SET	SETDB1	SETDB2	SUV39H1	SUV39H2	TRIM28	YY1	ZFP90	ZFP91	Znf93
Ornithorhynchus anatinus	Testis	400.751	1748.13	223.949	2092.15	1877.05	1193.41	1224.35	1128.58	4129.79	5639.98	168.698	1239.82	696.894	259.309	NA	231.316	3.68337	971.673	436.848	6437.79	4111.38	1390.84	134.075	1158.79	2090.68	1191.94	NA	3807.87	NA											1691.91	1192.68	43989.8
	Ovary	1201.12	2318.02	377.05	1737.54	1672.76	1263.96	1342.35	461.919	2167.07	3336.44	755.396	2919.23	274.042	618.052	NA	1359.2	4.53497	2443.7	638.135	5743.86	947.161	757.988	174.92	440.54	1515.33	1687.66	NA	2719.04	NA											1495.27	1303.16	38877
	Brain	551.327	2086.82	94.0095	1562.91	1171.2	802.019	1953.64	330.992	2717.46	3795.63	207.604	4591.78	304.552	1345.51	NA	892.111	426.96	1012.56	658.067	7604	437.732	1062.5	40.1499	394.644	1737.22	1882.15	NA	3946.44	NA											1600.38	1037.53	41610
	Heart	1477.22	3645.79	36.7554	1739.76	1158.67	1860.52	1309.19	113.767	3582.78	5075.75	388.557	3696.55	486.572	1078.16	NA	1414.21	56.0083	1879.78	295.794	7708.14	733.358	1165.67	10.5015	689.602	1219.93	2324.34	NA	4589.18	NA											1836.02	1264.56	47736.5
	Kidney	803.536	1732.37	59.7766	1228.87	1515.11	1731.22	1407.05	78.1694	2088.73	4524.63	473.615	1105.87	328.771	612.71	NA	866.761	1.14955	1388.66	420.736	5783.39	1073.68	932.286	18.3928	534.541	1702.48	2204.84	NA	2925.61	NA											1367.04	1089.77	35543
	Liver	572.6	1507.94	56.982	1573.26	1214.69	1742.82	817.205	323.825	2275.11	2712.9	589.277	1598.28	201.522	1007.61	NA	1057.64	34.7451	1327.26	27.7961	7056.04	831.103	935.339	33.3553	828.324	2198.67	2591.99	NA	2857.44	NA											1383.6	1032.63	35973.7
	Muscle
	Spleen
	Small Intestine
		DNMT1	DNMT3A	DNMT3B	EHMT1	EHMT2	HDAC1	HDAC2	HELLS	KDM1A	marf1 (KIAA0430)	TP53	PRMT1	Prmt2	PRMT3	PRMT6	PRMT7	PRMT8	PRMT9	RYBP	SET	SETDB1	SETDB2	SUV39H1	SUV39H2	trim28	YY1	Zfp90	ZFP91	Znf93
Monodelphis domestica	Testis	1675.37	87.3923	23.4467	394.331	317.596	1412.13	352.766	476.394	1239.48	649.047	52.2222	540.34	NA	338.911	343.175	2201.86	8.52607	411.383	571.247	2520.52	452.948	375.147	36.2358	428.435	NA	846.213	NA	6279.45	NA											881.383	428.435	22034.6
	Ovary	1267.91	268.567	147.539	772.849	741.728	625.887	1113.46	752.102	505.435	852.958	306.028	794.173	NA	358.473	210.934	138.894	16.137	176.355	190.187	3386.47	244.937	250.701	25.3582	80.1089	NA	771.696	NA	1054.09	NA											602.119	358.473	15053
	Brain	439.385	241.608	8.5525	485.355	923.67	246.954	1318.15	182.81	667.095	1581.14	57.7294	807.143	NA	395.553	209.536	128.288	189.224	261.92	242.677	4135.14	261.92	116.528	13.8978	9.62157	NA	1045.54	NA	2093.23	NA											642.507	261.92	16062.7
	Heart	429.569	149.478	2.90249	465.85	380.226	513.741	798.185	95.7822	445.533	1052.15	139.32	883.809	NA	351.202	88.526	204.626	7.25623	259.773	94.331	2808.16	214.784	174.15	2.90249	4.35374	NA	915.736	NA	1767.62	NA											489.999	259.773	12250
	Kidney	650.168	129.422	26.4959	736.789	830.543	522.784	925.317	150.823	837.677	1061.87	163.051	434.125	NA	258.844	159.994	246.615	1.01907	188.528	145.727	2921.68	168.147	226.234	8.15257	4.07629	NA	986.461	NA	2098.27	NA											555.313	246.615	13882.8
	Liver	667.982	235.205	0	758.3	662.337	553.202	605.888	449.712	474.173	908.832	159.939	270.956	NA	255.903	225.797	82.7921	1.88164	190.046	188.164	3097.18	212.625	278.483	16.9347	7.52656	NA	1187.31	NA	2225.98	NA											548.686	270.956	13717.1
	Muscle	357.992	143.626	6.431	454.457	315.119	606.658	1706.36	100.752	821.024	1071.83	77.172	1592.74	NA	379.429	83.603	248.665	2.14367	237.947	83.603	2803.92	135.051	141.482	0	4.28733	NA	1303.35	NA	2542.39	NA											608.801	248.665	15220
	Spleen	1541	225.487	7.48223	477.842	381.254	1293.07	1582.15	808.421	656.736	1059.76	341.802	10.203	NA	237.051	91.8274	342.142	1.36041	376.152	8.50253	2704.83	202.7	894.807	15.3046	1040.03	NA	1779.75	NA	1656.29	NA											709.438	381.254	17735.9
	Small Intestine
		DNMT1	DNMT3A	DNMT3B	EHMT1	EHMT2	HDAC1	HDAC2	HELLS	KDM1A	MARF1	TP53	PRMT1	PRMT2	PRMT3	PRMT6	PRMT7	PRMT8	PRMT9	RYBP	SET	SETDB1	SETDB2	SUV39H1	SUV39H2	TRIM28	YY1	ZFP90	ZFP91	ZNF93
Homo sapiens	Testis	1330.18	208.778	165.647	1117.02	779.167	834.799	1344.55	415.993	2263.74	876.367	273.474	767.602	640.398	142.206	187.838	422.869	34.6921	517.569	1042.33	1693.04	891.369	370.049	81.8859	549.761	2780.06	502.88	380.988	4503.73	60.008											868.241	549.761	25179
	Ovary	306.349	423.372	31.7633	517.408	841.728	1561.84	1212.02	109.918	1383.38	2128.14	577.173	838.385	2019.48	237.807	204.79	368.204	1.25382	431.73	1212.44	3612.24	893.135	480.211	86.5133	90.2747	2480.88	527.856	825.011	1326.12	127.053											857.12	527.856	24856.5
	Brain	597.431	241.946	9.46158	414.958	1073.21	285.199	974.542	18.9232	810.992	2093.71	175.715	708.267	1784.18	258.166	293.309	310.88	502.815	306.825	1347.6	4019.82	282.496	135.165	127.055	70.286	1188.1	709.618	689.343	1878.8	27.0331											735.719	414.958	21335.9
	Heart	393.452	304.774	39.6035	518.289	476.963	769.684	690.478	9.47039	749.022	1457.58	242.786	1728.78	1871.69	296.165	96.4258	419.28	25.8283	304.774	589.747	2365.88	389.147	297.887	90.3992	65.4318	1467.05	564.78	349.544	1715.86	18.0798											631.34	393.452	18308.8
	Kidney	342.139	253.538	55.8873	562.963	588.862	1042.78	907.828	59.9766	687.005	1827.92	286.252	632.481	1008.7	182.656	354.407	184.019	2.72621	391.211	716.994	3310.98	556.147	190.835	79.0601	66.7922	1481.7	766.065	408.932	1514.41	34.0776											637.839	408.932	18497.3
	Liver	431.579	228.59	58.5191	619.937	274.308	1175.87	791.837	157.27	581.534	1035.06	409.634	484.612	513.871	195.673	175.557	270.651	0	557.76	1113.69	4037.82	517.529	192.016	111.552	138.983	843.041	1025.91	369.402	2103.03	56.6904											636.963	431.579	18471.9
	Muscle	457.782	985.674	24.745	824.832	408.292	482.527	952.681	24.745	1385.72	1674.41	173.215	4305.62	816.584	222.705	28.8691	861.95	0	144.346	202.084	3670.5	672.238	57.7382	123.725	32.9933	3105.49	927.936	243.325	3777.73	8.24832											917.128	457.782	26596.7
	Spleen	1058.76	418.118	30.1404	1126.1	924.732	1519.2	677.197	86.5734	678.479	1800.73	732.347	929.221	2043.77	153.908	226.373	469.42	0	248.818	1011.95	2760.09	790.704	359.119	108.377	98.1165	1900.77	640.002	443.769	1399.92	46.1725											782.168	677.197	22682.9
	Small Intestine	672.474	274.567	23.5956	620.993	643.516	2033.51	814.048	114.76	844.079	1254.86	438.663	638.153	1304.19	165.169	151.226	1013.54	0	248.826	766.857	2597.66	539.481	223.086	76.1494	101.89	1624.88	710.013	195.2	2109.66	38.611											697.919	620.993	20239.7
	Oocyte	156427	1702.72	3587.66	3001.52	569.894	559.448	594.268	3088.57	1303.44	299.455	167.138	5602.6	5729.12	12.7675	38.3024	206.601	0	1809.5	500.253	2363.14	160.174	1200.14	0	932.026	328.472	194.994	205.44	1144.43	4678.7											6772.69	594.268	196408
		Dnmt1	Dnmt3a	Dnmt3b	Ehmt1	Ehmt2	Hdac1	Hdac2	Hells	Kdm1a	Marf1	Trp53	Prmt1	Prmt2	Prmt3	Prmt6	Prmt7	Prmt8	Prmt9	Rybp	Set	Setdb1	Setdb2	Suv39h1	Suv39h2	Trim28	Yy1	Zfp90	Zfp91	Znf93
Mus musculus	Testis	1024.49	388.494	171.748	440.244	10974.6	3078.71	187.497	170.998	1416.73	854.988	530.992	634.491	162.748	99.7486	170.998	3369.7	9.74986	117.748	743.989	827.988	1196.98	59.2491	296.246	281.996	10580.1	707.99	56.2492	2920.46	NA											1481.28	485.618	41475.9
	Ovary	2027.65	1583.67	175.255	1840.71	7171.67	681.903	243.233	50.9834	806.175	870.967	2957.04	2796.65	1202.36	759.44	413.178	1088.71	1.06215	232.612	413.178	2213.53	691.463	12.7459	574.626	96.6561	8245.5	1289.46	98.7804	589.496	NA											1397.45	725.451	39128.7
	Brain	1226.31	2076.05	33.0269	1027.98	4028.95	577.722	970.892	56.4279	773.062	1801.05	394	904.008	949.98	392.174	235.67	510.507	990.974	282.969	884.093	2317.53	992.965	29.0438	399.31	69.871	2354.37	512.664	235.835	1595.58	NA											950.822	828.577	26623
	Heart	607.883	1854.09	57.8453	1196.48	1635.9	597.735	422.169	9.13346	647.461	1430.91	898.124	1261.43	487.118	318.656	108.587	956.984	2.02966	209.055	335.909	1014.83	572.364	39.5783	172.521	21.3114	2482.27	310.538	85.2457	2128.1	NA											709.438	529.741	19864.3
	Kidney	644.831	1002.09	70.3223	844.496	3126.2	749.686	207.828	6.90666	490.373	780.452	895.354	733.361	495.396	265.592	239.849	495.396	1.25576	226.664	413.144	995.186	538.091	34.5333	238.594	8.16241	2483.26	367.309	61.532	972.583	NA											621.016	492.884	17388.5
	Liver	449.282	454.22	199.132	1408.74	4269.01	640.186	156.344	6.58289	370.288	1815.23	962.748	488.78	26.3316	266.607	348.893	676.392	0	348.893	264.961	1402.16	640.186	82.2862	348.893	18.103	3103.83	727.41	14.8115	1583.19	NA											752.624	409.785	21073.5
	Muscle	685.96	2551.73	103.816	903.294	862.544	1141.97	2364.48	171.733	487.061	592.817	741.264	3258.07	639.388	469.596	347.346	859.633	9.7024	314.358	161.06	4229.28	487.061	57.2442	285.251	35.8989	1568.88	367.721	280.399	715.067	NA											881.879	539.939	24692.6
	Spleen	5089.18	640.188	317.849	518.076	592.6	5179.86	1833.47	1535.37	1031.66	123.907	3008.79	2968.39	565.664	1028.07	475.876	1060.39	0	474.08	202.921	8714.81	526.157	211.002	1399.79	193.942	2393.74	211.899	106.848	804.499	NA											1471.75	616.394	41209
	Small Intestine	1149.43	779.275	63.3161	1495.23	6640.89	606.374	216.736	21.9171	435.907	669.69	1324.77	991.141	543.057	360.415	309.275	650.208	2.43524	129.067	253.264	1473.32	404.249	14.6114	316.581	34.0933	4064.41	1507.41	51.1399	511.399	NA											893.557	473.653	25019.6
	Oocyte	3094.7	13951.5	3080.2	3236.02	7.24753	47.109	6609.75	32635.6	2214.12	344.258	11393.1	2946.12	22909.5	2152.52	21.7426	144.951	0	10.8713	2899.01	518.199	1739.41	637.783	1489.37	11606.9	9400.05	10.8713	163.07	594.298	NA											4780.65	1945.96	133858

## Sheet: Post-Tr Regulators
Supplementary File S3D. Normalized expression values and summary statics of genes involved in post-transcriptional mechanisms of negative TE regulation. NA = missing; NiA = gene present, but not in the genome annotation available. Purple highlights represent duplicated genes. When gene ID doesn't match the standard symbol (eg., LOCxxxxxx), the identifier is reported in parentheses
Species	Tissue	apobec2a	aicda	atg5	atm	becn1	calcoco2	dcp1b	dcp2	dcps	hnrpl	RNASEL	samhd1	TREX1	Zc3hav1	Zfp36	zfp36l1a	zfp36l1b	zfp36l2				AVG	MEDIAN	TOT
Danio rerio	Testis	18.6905	1.04806	343.94	504.818	40.8745	71.9671	173.28	175.551	124.021	498.879	NA	118.781	NA	NA	NA	194.241	487.525	64.2813				201.278	148.651	2817.9
	Ovary	1.73587	2.60381	523.365	174.455	50.3403	3.47174	67.699	550.271	315.061	324.608	NA	269.928	NA	NA	NA	603.215	49.4723	302.042				231.305	222.192	3238.27
	Brain	9.49228	0	305.651	139.537	266.733	37.0199	56.0044	763.179	127.197	516.38	NA	47.4614	NA	NA	NA	579.029	336.976	310.398				249.647	203.135	3495.06
	Heart	1032.12	0.873936	192.266	125.847	110.116	204.501	192.266	621.368	71.6628	469.304	NA	63.7973	NA	NA	NA	785.668	1478.7	752.459				435.782	198.383	6100.95
	Kidney	4.6741	3.50558	257.076	212.672	63.1004	153.077	113.347	380.939	116.853	605.296	NA	56.0892	NA	NA	NA	2333.55	2104.51	379.771				484.604	182.874	6784.46
	Liver	0	0	316.372	170.354	85.1771	152.102	237.279	200.775	97.3453	559.735	NA	24.3363	NA	NA	NA	1740.05	3565.27	304.204				532.357	185.564	7453
	Muscle	2492.41	2.00194	190.184	154.149	76.0736	1601.55	154.149	366.354	56.0542	490.475	NA	48.0465	NA	NA	NA	1153.12	930.901	1465.42				655.777	278.269	9180.88
	Spleen	0	1.11614	233.274	148.447	74.7817	160.725	152.912	552.492	108.266	517.891	NA	37.9489	NA	NA	NA	2446.59	3935.53	351.586				622.968	156.818	8721.56
	Small Intestine	0	10.1224	290.513	193.338	92.114	416.031	205.485	223.705	133.616	710.594	NA	27.3305	NA	NA	NA	2207.7	1484.96	773.353				483.49	214.595	6768.86
	Oocyte	0	0.68291	822.907	50.5354	4.09746	2.04873	249.945	245.165	1197.82	542.231	NA	320.285	NA	NA	NA	877.54	0.68291	2186				464.281	247.555	6499.94
		apobec3A	aicda.L	atg5.L	atm.L	becn1.L	Calcoco2 (LOC108702523)	dcp1b.L	dcp2.L	dcps.L	hnrpl	RNASEL (abce1.S)	samhd1.L	atrip.S	Zc3hav1	zfp36.L	zfp36l1.S	zfp36l2.1.S	zfp36l2.2.L	zfp36l2.L	zfp36l2.S
Xenopus laevis	Testis	2.39403	0.798009	400.601	886.588	85.387	341.548	3531.19	868.234	200.3	NA	886.588	488.382	844.294	NA	340.75	384.64	3.19204	3.99005	675.116	190.724		563.04	363.094	10134.7
	Ovary	0	0	485.026	107.963	27.3935	409.291	2981.05	1310.05	641.33	NA	1108.63	288.437	580.097	NA	33.839	20.948	3965.61	11726	61.2325	112.797		1325.54	348.864	23859.7
	Brain	35.4667	0	72.9796	265.318	82.5283	1057.86	283.734	244.175	70.2514	NA	591.339	318.518	105.036	NA	543.596	508.129	0	0.682052	610.437	543.596		296.314	254.747	5333.65
	Heart	87.0859	0	198.362	182.638	127	2277.54	111.276	117.324	50.8001	NA	526.144	493.487	128.21	NA	5526.32	1678.82	1.20953	2.41905	2025.96	1052.29		810.382	155.424	14586.9
	Kidney	38.4614	0.541709	139.219	210.183	92.6323	1710.18	163.055	230.226	76.381	NA	575.837	283.314	172.264	NA	5641.36	2196.63	126.76	266.521	1674.42	1081.79		815.543	220.205	14679.8
	Liver	25.6359	0	186.443	240.045	109.535	941.537	114.196	109.535	125.849	NA	323.945	333.267	195.765	NA	6029.1	2938.81	9.32215	18.6443	1738.58	1302.77		819.054	191.104	14743
	Muscle	40.4535	3.67759	360.404	147.104	176.525	6182.04	7.35519	75.3907	34.9371	NA	1116.15	318.112	270.303	NA	2820.71	722.647	0	0	1732.15	1722.95		873.939	223.414	15730.9
	Spleen	39.6236	4.24538	154.249	503.078	152.126	2097.93	9.90589	295.762	75.0018	NA	612.75	1166.07	214.392	NA	5041.39	4756.24	4.24538	2.83026	2037.08	2470.11		1090.95	255.077	19637
	Small Intestine	49.2829	0.770046	184.041	533.642	178.651	3901.82	17.711	162.48	62.3737	NA	653.769	361.921	207.912	NA	3430.55	1240.54	267.206	0.770046	2031.38	1630.19		828.612	237.559	14915
	Oocyte	0	0	146.604	338.166	49.8453	129.011	958.79	1165.99	53.7548	NA	1064.34	663.627	704.676	NA	26.3887	547.321	3284.91	4026.72	3572.25	2801.11		1085.19	605.474	19533.5
		APOBEC2	AICDA	ATG5	ATM	BECN1	CALCOCO2	DCP1B	DCP2	DCPS	HNRNPL	RNASEL	SAMHD1	TREX1	Zc3hav1 (LOC106736859)	Zfp36	ZFP36L1	ZFP36L2
Alligator mississippiensis	Testis	0.624036	0.624036	51.171	197.819	117.943	108.582	56.1633	20.5932	28.0816	181.595	28.0816	61.1556	NA	43.0585	NiA	86.741	4.99229					65.815	51.171	987.225
	Ovary	0	0	76.7034	99.6684	58.3313	85.8894	153.866	31.6918	13.779	79.4592	2.29651	11.9418	NA	7.34882	NiA	110.232	1.83721					48.8697	31.6918	733.045
	Brain	6.83278	3.90445	34.1639	114.205	29.2833	46.8534	25.3789	22.4506	13.6656	86.8739	17.57	108.348	NA	13.6656	NiA	30.2595	1.95222					37.0272	25.3789	555.408
	Heart	314.313	0	31.4313	59.7194	69.1488	326.885	9.42938	20.4303	42.4322	92.7222	6.28625	124.153	NA	29.8597	NiA	121.01	12.5725					84.0262	42.4322	1260.39
	Kidney	0	0	19.299	66.0229	29.4564	182.833	35.5508	23.362	59.9285	132.046	13.2046	97.5108	NA	34.5351	NiA	166.581	7.11016					57.8293	34.5351	867.44
	Liver	0	1.67463	50.239	53.5882	43.5404	165.789	36.8419	26.7941	31.818	90.4301	11.7224	127.272	NA	53.5882	NiA	391.864	15.0717					73.3489	43.5404	1100.23
	Muscle	25.2237	1.20113	50.4473	66.0619	46.8439	86.4811	42.0394	28.827	43.2405	109.302	8.40788	132.124	NA	22.8214	NiA	313.494	14.4135					66.0619	43.2405	990.929
	Spleen	0	8.03719	32.1488	24.1116	36.1673	121.897	85.73	5.35813	49.5627	346.939	12.0558	116.539	NA	6.69766	NiA	434.008	5.35813					85.6407	32.1488	1284.61
	Small Intestine
		APOBEC4	AICDA	ATG5	ATM	BECN1	CALCOCO2	DCP1B	DCP2	DCPS	HNRNPLL	RNASEL	SAMHD1	ATRIP	ZC3HAV1	Zfp36	ZFP36L1	ZFP36L2
Gallus gallus	Testis	58.1016	18.1568	286.877	334.084	366.767	159.779	377.661	134.36	428.5	1111.19	29.0508	90.7838	526.546	395.817	NA	951.414	210.618					342.482	310.481	5479.71
	Ovary	6.49471	6.49471	123.399	107.812	822.88	533.216	235.108	88.9775	571.534	374.095	111.06	242.253	424.104	227.315	NA	2591.39	523.474					436.85	238.681	6989.61
	Brain	0	0	568.974	491.998	1297.13	682.818	251.604	210.5	180.109	1797.1	140.749	247.867	354.488	318.117	NA	594.882	701.004					489.834	336.302	7837.34
	Heart	0	2.20297	75.6352	315.024	1289.47	157.879	55.8085	26.4356	735.057	107.945	78.5725	365.693	580.115	53.6056	NA	6584.67	1738.88					760.437	132.912	12167
	Kidney	0	0	152.608	403.964	844.733	445.258	122.087	44.8848	578.117	161.585	1066.46	100.542	405.759	80.7927	NA	19786.1	903.981					1568.56	282.775	25096.9
	Liver	0	1.16822	61.9159	507.01	960.281	635.514	89.9533	29.2056	496.496	150.701	403.038	114.486	692.757	637.851	NA	15825.9	2390.19					1437.28	449.767	22996.5
	Muscle	0	0	100.158	350.554	1978.93	735.033	345.708	45.2328	1012.89	754.418	21.0009	179.316	219.702	30.6937	NA	4652.51	4389.19					925.959	282.705	14815.4
	Spleen	1.16642	33.2429	87.4813	515.557	740.675	428.658	228.618	115.475	950.047	292.188	324.847	570.961	1308.14	335.928	NA	22559.7	2574.87					1941.72	382.293	31067.5
	Small Intestine	0	3.62631	435.158	373.51	388.016	1512.17	116.042	7.25263	300.984	1008.12	159.558	511.31	681.747	446.037	NA	3698.84	7114.83					1047.32	411.587	16757.2
	Oocyte	0	0	584.94	1105.1	552.078	1374.56	476.965	1857.16	554.895	1125.75	194.354	608.413	1044.07	1370.81	NA	1517.28	1078.81					840.323	826.239	13445.2
		apobec4	aicda	atg5	atm	becn1	calcoco2	dcp1b	dcp2	dcps	hnrnpl	rnasel	samhd1	trex1	Zc3hav1	zfp36	Zfp36l1	zfp36l2
Anolis carolinensis	Testis	185.492	57.1443	502.053	167.805	1450.38	297.967	317.015	400.917	638.111	1535.19	21.3157	358.286	9.52405	NA	0	NiA	302.502					416.246	302.502	6243.69
	Ovary	1.45877	0	675.897	44.2493	753.211	230.486	162.896	573.296	336.976	1315.81	0	1152.43	22.3678	NA	0	NiA	253.826					368.193	230.486	5522.9
	Brain	44.6292	2.7324	436.273	108.385	441.738	440.827	80.1504	308.761	152.104	1880.8	12.7512	235.897	16.3944	NA	0.9108	NiA	199.465					290.788	152.104	4361.82
	Heart	42.3199	1.00762	357.704	82.6246	413.123	2132.12	125.952	206.561	84.6398	1235.34	48.3656	1470.11	170.287	NA	6.0457	NiA	600.54					465.116	170.287	6976.74
	Kidney	52.8242	0	184.367	66.2892	393.592	474.382	146.043	40.395	79.7542	2466.17	15.5365	192.653	26.93	NA	2.07154	NiA	1089.63					348.709	79.7542	5230.64
	Liver	19.6641	9.83206	279.231	171.078	409.014	1952.65	62.9252	184.843	117.985	2143.39	53.0931	717.741	361.82	NA	9.83206	NiA	332.324					455.028	184.843	6825.42
	Muscle	40.5443	3.11879	605.045	56.1382	1125.88	10173.5	93.5637	112.276	49.9006	1172.67	12.4752	196.484	152.821	NA	0	NiA	336.829					942.083	112.276	14131.2
	Spleen
	Small Intestine
		APOBEC1 (BoaCon18897)	AICDA (BoaCon16978)	ATG5 (BoaCon09776)	ATM (BoaCon05117)	BECN1 (BoaCon02220)	Calcoco2 (BoaCon01984)	dcp1b (BoaCon00678)	dcp2(BoaCon15801)	dcps (BoaCon04557)	BoaCon04558	Hnrnpl (BoaCon09462)	RNASEL (BoaCon15186)	SAMHD1 (BoaCon04393)	TREX1	Zc3hav1	zfp36 (BoaCon18687)	Zfp36l1 (BoaCon01204)	zfp36l2 (BoaCon01204)
Boa constrictor	Testis	70.8273	0	32.1942	149.85	79.0222	235.896	57.9496	163.313	8.78024	28.0968	1073.53	34.5356	297.943	NA	NA	46.828	174.434	174.434				164.227	74.9248	2627.63
	Brain	1.69669	0	16.9669	67.8675	166.275	424.172	64.4741	239.233	3.39338	11.8768	437.745	40.7205	123.858	NA	NA	20.3603	93.3178	93.3178				112.83	66.1708	1805.28
	Kidney	4.64911	0	13.9473	80.8945	107.859	529.998	66.9472	174.806	7.43857	36.263	1594.64	25.1052	145.052	NA	NA	106.929	158.07	158.07				200.667	93.912	3210.67
	Liver	20.0301	0	8.2477	63.6251	199.123	741.115	49.4862	215.619	3.53473	34.1691	2295.22	43.595	190.875	NA	NA	1050.99	1343.2	1343.2				475.127	127.25	7602.03
	Muscle	13.331	0	0	66.6548	93.3168	909.839	213.295	179.968	19.9965	39.9929	633.221	9.99823	136.642	NA	NA	93.3168	46.6584	46.6584				156.431	56.6566	2502.89
	Spleen	155.334	0	27.3769	236.275	618.362	389.824	61.8957	267.223	1.1903	5.35636	826.07	118.435	562.418	NA	NA	64.8715	302.932	302.932				246.281	195.805	3940.49
	Small Intestine	266.917	0	29.7175	76.7251	105.902	531.673	68.0801	284.748	8.10477	32.9594	741.316	121.031	280.425	NA	NA	101.58	438.198	438.198				220.348	113.467	3525.57
		APOBEC1 (LOC103048122)	AICDA	ATG5	ATM	BECN1	CALCOCO2	DCP1B	DCP2	DCPS	HNRNPL	RNASEL	SAMHD1	trex1	Zc3hav1	ZFP36	ZFP36L1	Zfp36l2 (LOC103066673)
Python molurus	Testis	11.7881	0	75.2627	90.678	55.3136	53.5	23.5763	19.0424	101.559	474.246	78.8899	279.288	NA	NA	16.322	158.687	97.9322					102.406	75.2627	1536.09
	Ovary	0.458952	0	242.785	19.276	89.0366	104.182	10.5559	32.1266	195.972	99.1336	4.13057	285.468	NA	NA	19.276	297.401	35.7982					95.7067	35.7982	1435.6
	Brain	0.989154	0	42.039	60.5857	103.367	181.51	19.5358	22.5032	30.1692	317.271	134.772	63.3058	NA	NA	297.488	138.729	37.8351					96.6733	60.5857	1450.1
	Heart	3.33644	0	16.6822	23.3551	66.7288	185.172	13.3458	48.3784	46.7102	316.962	325.303	23.3551	NA	NA	135.126	203.523	91.7521					99.982	48.3784	1499.73
	Kidney	0	0	58.1924	71.7013	35.3311	49.8792	27.0179	41.566	4.1566	343.958	182.89	11.4306	NA	NA	12.4698	311.745	63.3881					80.9151	41.566	1213.73
	Liver	0	0	12.264	49.056	77.672	49.056	8.176	36.792	24.528	445.592	147.168	8.176	NA	NA	944.328	576.408	49.056					161.885	49.056	2428.27
	Muscle	0	0	90.105	33.4676	120.998	332.101	10.2977	10.2977	59.2119	185.359	61.7863	7.72328	NA	NA	136.445	64.3607	110.7					81.5236	61.7863	1222.85
	Spleen	19.3426	0	48.5814	90.4154	77.3704	177.682	28.3391	26.5398	43.1835	332.872	165.537	160.588	NA	NA	1315.75	908.652	155.191					236.669	90.4154	3550.04
	Small Intestine	0	0	7.58128	54.152	190.615	174.37	5.4152	67.1485	16.2456	113.719	606.503	36.8234	NA	NA	30.3251	364.985	82.3111					116.68	54.152	1750.19
		APOBEC1	AICDA (ma3-augustus-gene-373.1)	atg5 (ma1-augustus-gene-732.4)	atm (ma4-processed-gene-310.1)	becn1 (scaffold-Z-augustus-gene-244.37)	calcoco2 (scaffold-Z-augustus-gene-299.16)	dcp1b (ma6-augustus-gene-209.10)	dcp2 (ma2-augustus-gene-650.9)	dcps (mi1-augustus-gene-23.10)	Hnrnpl (ma3-augustus-gene-488.11)	rnasel (ma3-augustus-gene-289.6)	samhd1 (ma3-augustus-gene-517.7)	trex1	Zc3hav1	zfp36	zfp36l1a (ma1-augustus-gene-198.6)	zfp36l2 (ma1-augustus-gene-926.3)
Crotalus viridis	Testis	68.8286	2.50938	82.4509	68.8286	290.012	63.0929	1296.45	59.6873	47.8574	468.357	20.075	99.2996	NA	NA	NiA	147.695	188.203					207.382	75.6398	2903.35
	Ovary	70.4711	0	59.3441	37.0901	112.012	25.963	74.1801	195.094	41.5409	153.553	57.8605	350.13	NA	NA	NiA	713.613	50.4425					138.664	64.9076	1941.29
	Brain	7.46471	1.49294	141.83	37.3236	213.491	56.7318	49.2671	58.2247	71.6612	344.87	49.2671	56.7318	NA	NA	NiA	210.505	89.5765					99.174	57.4783	1388.44
	Heart	15.928	2.98651	73.6672	20.9056	170.231	295.664	52.7617	85.6133	19.9101	289.691	63.7122	14.9325	NA	NA	NiA	672.96	242.903					144.419	68.6897	2021.87
	Kidney	4.7552	0	118.88	11.0955	158.507	136.316	49.137	38.0416	26.9461	286.897	55.4773	9.51039	NA	NA	NiA	382.001	91.9338					97.8212	52.3072	1369.5
	Liver	16.4106	0	69.7452	6.15399	96.4124	160.004	10.2566	12.308	55.3859	736.427	32.8213	24.6159	NA	NA	NiA	2432.88	82.0531					266.819	44.1036	3735.47
	Muscle	201.342	5.59282	117.449	22.3713	357.941	727.067	22.3713	16.7785	50.3354	251.677	682.324	11.1856	NA	NA	NiA	341.162	50.3354					204.138	83.8923	2857.93
	Spleen	12.1812	31.9757	173.582	68.5193	108.87	54.8155	38.0663	25.1238	44.1569	593.834	271.793	12.9425	NA	NA	NiA	1654.36	142.368					230.899	61.6674	3232.59
	Small Intestine	19.3704	2.4213	83.5349	30.6698	135.593	271.589	71.0248	85.5526	30.6698	359.563	46.8118	12.5101	NA	NA	NiA	548.021	180.387					134.123	77.2798	1877.72
		APOBEC1	AICDA	ATG5	ATM	BECN1	CALCOCO2	DCP1B	DCP2	DCPS	HNRNPL	RNASEL	SAMHD1	TREX1	Zc3hav1	ZFP36	ZFP36L1	ZFP36L2
Ornithorhynchus anatinus	Testis	2.21002	0	877.379	2334.52	2060.48	1873.36	478.838	911.266	NA	3016.68	70.7207	1314.23	32.4137	NA	19.8902	857.489	27.9936					925.164	857.489	13877.5
	Ovary	68.6724	0	623.234	2130.79	2148.28	3132.37	250.071	2066	NA	2017.41	220.27	1077.38	145.767	NA	167.794	6317.86	124.388					1366.02	623.234	20490.3
	Brain	36.2328	0	743.263	1702.94	3009.28	2553.93	225.231	644.357	NA	2292.46	79.3205	1965.39	59.7352	NA	40.1499	2050.58	23.5024					1028.42	644.357	15426.4
	Heart	14.0021	0	532.079	1708.25	6638.73	5497.56	948.64	2704.15	NA	2382.1	57.7585	736.859	29.7544	NA	274.791	2224.58	82.2621					1588.77	736.859	23831.5
	Kidney	16.0937	0	529.943	1669.15	3507.28	3407.27	257.499	1469.13	NA	2085.28	187.377	481.662	119.553	NA	239.107	4463.71	106.908					1236	481.662	18540
	Liver	18.0675	0	753.274	1645.53	3956.78	3766.37	175.115	1915.15	NA	1621.9	193.183	543.414	23.6267	NA	282.13	8361.07	33.3553					1552.6	543.414	23289
	Muscle
	Spleen
	Small Intestine
		APOBEC4	AICDA	ATG5	ATM	BECN1	CALCOCO2	DCP1B	DCP2	DCPS	HNRNPL	RNASEL	SAMHD1	TREX1	ZC3HAV1	ZFP36	ZFP36L1	ZFP36L2
Monodelphis domestica	Testis	29.8413	2.13152	346.372	1151.02	751.36	1510.18	424.172	144.943	120.431	1444.1	7.46032	282.426	10.6576	369.818	42.6304	459.342	93.7868					422.981	282.426	7190.68
	Ovary	27.6635	9.79749	275.482	295.077	384.407	1430.43	23.6292	448.379	228.224	1176.28	89.9064	555.575	27.6635	1267.33	102.009	1950.28	450.108					514.25	295.077	8742.24
	Brain	1.06906	1.06906	251.23	265.128	769.725	1365.19	41.6935	404.106	180.672	1616.42	42.7625	387.001	20.3122	414.796	20.3122	465.042	82.3178					372.285	251.23	6328.85
	Heart	1.45125	1.45125	230.748	216.236	680.634	2435.19	394.739	179.954	175.601	1050.7	58.0498	622.585	47.8911	467.301	314.92	1021.68	538.412					496.326	314.92	8437.54
	Kidney	0	1.01907	391.324	205.852	523.803	2610.86	46.8773	156.937	313.874	1097.54	74.3922	334.256	37.7057	576.795	183.433	1420.59	289.416					486.157	289.416	8264.67
	Liver	0	0	553.202	306.707	440.303	2387.8	37.6328	203.217	220.152	914.476	342.458	590.835	225.797	1019.85	272.838	3751.99	530.622					693.993	342.458	11797.9
	Muscle	0	0	375.142	102.896	953.932	3672.1	66.4537	105.04	272.246	1052.54	49.3043	827.455	51.448	263.671	570.215	923.92	310.832					564.541	272.246	9597.19
	Spleen	0	72.7817	645.172	675.781	1006.36	1253.61	331.599	381.254	1158.73	1095.13	501.99	765.908	2.38071	1522.97	49.3147	1089.34	1.36041					620.805	645.172	10553.7
	Small Intestine
		APOBEC3G	AICDA	ATG5	ATM	BECN1	CALCOCO2	DCP1B	DCP2	DCPS	HNRNPL	RNASEL	SAMHD1	TREX1	ZC3HAV1	ZFP36	ZFP36L1	ZFP36L2
Homo sapiens	Testis	383.489	4.37558	306.916	725.097	478.814	1856.19	531.946	476.314	172.21	2180.29	85.0113	921.373	98.4506	467.562	511.318	1551.77	848.863					682.352	478.814	11600
	Ovary	444.269	0	556.276	2078.41	616.459	2212.57	338.948	713.421	157.981	2177.46	555.858	1890.34	36.3606	791.158	5239.69	7405.03	5668.92					1816.66	713.421	30883.1
	Brain	43.2529	0	451.452	905.608	848.839	885.333	116.242	924.531	141.924	1853.12	223.023	605.541	85.1542	523.09	432.529	2099.12	878.575					648.078	523.09	11017.3
	Heart	83.5116	0	368.484	1003	949.622	2755.02	89.5382	286.695	257.422	2122.23	234.177	1220.82	131.725	380.538	2903.11	2732.64	2363.29					1051.87	380.538	17881.8
	Kidney	61.3397	0	417.11	744.256	733.351	1538.95	197.65	576.594	235.817	2298.2	306.699	552.058	102.233	655.654	1172.27	3572.7	1691.61					873.911	576.594	14856.5
	Liver	91.4361	0	726.003	938.135	810.124	2739.43	120.696	654.683	685.771	2463.29	190.187	927.162	47.5468	618.108	3840.32	10101.9	2799.77					1632.62	726.003	27754.5
	Muscle	53.6141	0	400.044	259.822	1909.49	3146.73	169.091	391.795	614.5	2969.4	86.6074	721.728	202.084	144.346	684.611	1200.13	973.302					819.252	400.044	13927.3
	Spleen	488.018	33.9881	346.294	2746.62	770.824	1902.69	212.265	1062.61	276.394	2793.44	346.935	3632.24	251.384	1135.07	1932.19	4604.42	4429.35					1586.16	1062.61	26964.7
	Small Intestine	123.341	19.3055	729.318	827.991	979.217	1731.06	193.055	420.431	140.501	2580.5	402.198	1762.16	123.341	620.993	3372.02	2529.02	4003.74					1209.31	729.318	20558.2
	Oocyte	0	0	1728.25	1517.01	2277.25	1397.46	75.4442	27081	1334.78	77.7656	0	7858.97	0	1.16068	452.665	1.16068	32.499					2578.55	77.7656	43835.4
		Apobec3	Aicda	Atg5	Atm	Becn1	Calcoco2	Dcp1b	Dcp2	Dcps	Hnrnpl	Rnasel	Samhd1	Trex1	Zc3hav1	Zfp36	Zfp36l1	Zfp36l2
Mus musculus	Testis	1201.48	0.749989	84.7488	204.747	1490.23	71.999	3127.45	208.497	643.491	3233.95	77.2489	206.997	86.9987	143.248	151.498	1058.98	293.996					722.725	206.997	12286.3
	Ovary	951.69	7.43508	135.956	89.221	778.559	11.6837	653.225	191.188	528.953	3356.41	95.5939	766.875	1274.59	1103.58	1172.62	6657.58	6484.45					1427.04	766.875	24259.6
	Brain	519.137	0	267.203	392.672	1135.03	0.497893	415.409	810.902	210.775	3189.17	336.576	341.223	336.576	103.562	60.577	395.327	440.968					526.8	341.223	8955.61
	Heart	843.323	1.01483	264.87	324.745	652.535	0	185.714	481.029	344.027	3355.03	127.869	690.084	568.304	541.919	730.677	1410.61	609.912					654.804	541.919	11131.7
	Kidney	943.7	0	316.45	224.78	745.919	0	296.986	336.543	441.398	2664.71	106.111	710.13	478.443	508.581	681.875	2713.06	1202.39					727.71	478.443	12371.1
	Liver	250.15	0	1020.35	131.658	773.49	0	130.012	334.082	962.748	2654.55	37.8516	477.26	674.746	1843.21	2940.91	7463.35	1499.25					1246.68	674.746	21193.6
	Muscle	233.828	0	596.698	224.126	1025.54	0	107.697	223.155	336.673	2413.96	329.882	353.167	199.87	435.638	316.298	1716.36	326.971					519.992	326.971	8839.86
	Spleen	7577.2	0	1298.33	205.614	2898.35	0	266.67	358.254	1083.74	4789.29	241.529	4583.67	1248.95	2206.09	1851.43	310.666	4494.78					1965.56	1248.95	33414.6
	Small Intestine	806.063	7.30571	263.005	46.2695	1731.45	0	336.062	126.632	357.98	2520.47	538.187	1673.01	1485.49	1529.33	5956.58	3107.36	11094.9					1857.65	806.063	31580.1
	Oocyte	32.6139	10.8713	61578.7	61.604	17270.9	18.1188	217.426	3518.68	1112.5	442.1	0	746.496	0	43.4852	471.09	14.4951	10.8713					5032.35	61.604	85549.9
