# Supplementary material for: Vertebrate Lineages Exhibit Diverse Patterns of Transposable Element Regulation and Expression across Tissues
Source: Genome Biol Evol. 2020 Apr 9;12(5):506–21. doi: 10.1093/gbe/evaa068 (PMC7211425; doi:10.1093/gbe/evaa068)
Supplement: evaa068_Supplementary_Data [file evaa068_supplementary_data.zip › Supplementary_fileS4.xlsx]

## Sheet: TE stats
Supplementary file S4. Proportion of TE-derived transcripts in vertebrate trascriptomes. Percentages of TE derived transcripts were calculated after within-species RNAseq data normalization in DESeq2.
Total-TE	Testis	Ovary	Brain	Heart	Kidney	Liver	Muscle	Spleen	Small Intestine	Oocyte		Tot Avg	Avg Somatic	Avg Germline		Recent-TE	Testis	Ovary	Brain	Heart	Kidney	Liver	Muscle	Spleen	Small Intestine	Oocyte		Tot Avg	Avg Somatic	Avg Germline
Danio rerio	9.10411	1.1461	12.7022	4.76003	2.56453	0.715855	2.00857	4.06613	4.53901	1.61267		4.62294	4.47947	5.12511		Danio rerio	1.93799	0.0819584	0.94093	0.466964	0.144764	0.0384361	0.110983	0.337787	0.278745	0.0134798		0.435204	0.33123	1.00998
Xenopus laevis	2.8465	1.36567	9.15793	5.58964	5.92434	2.9991	3.06963	7.84	5.26721	6.60972		4.89556	5.69255	2.10608		Xenopus laevis	0.0174962	0.0072311	0.0532162	0.0257065	0.0343165	0.0151321	0.014045	0.048584	0.0269336	0.00591641		0.0248578	0.0311334	0.0123637
Alligator mississippiensis	8.24933	2.96726	6.22173	2.49911	5.17595	2.93779	4.34373	3.613	NA			4.50099	4.13189	5.60829		Alligator mississippiensis	0.0626487	0.0117529	0.0310523	0.0152597	0.0287685	0.0207998	0.0238019	0.025277	NA			0.0274201	0.0241599	0.0372008
Gallus gallus	11.3238	2.00099	1.20492	1.14321	0.913064	0.960779	0.260944	4.24071	1.92099	3.38299		2.66327	1.52066	6.66241		Gallus gallus	0.0489668	0.0777042	0.00627458	0.0177081	0.0169213	0.010108	0.0029607	0.0485031	0.749415	0.379817		0.135838	0.121699	0.0633355
Anolis carolinensis	7.68329	1.09844	7.89058	5.32744	6.01629	4.34522	2.25325	NA	NA			4.94493	5.16655	4.39086		Anolis carolinensis	0.252934	0.0198148	0.227852	0.192996	0.234117	0.10282	0.065842	NA	NA			0.156625	0.164726	0.136374
Boa constrictor	14.5288	NA	15.3156	NA	14.7184	13.5278	2.06281	15.9086	9.07811			12.1629	11.7685	-		Boa constrictor	0.0253871	NA	0.0218097	NA	0.029802	0.027225	0.00283473	0.0461597	0.0118823			0.0235858	0.0232856	-
Python molurus	8.01205	3.56702	7.1243	6.80342	8.44076	3.89304	1.20256	6.43397	6.78833			5.80727	5.81234	5.78953		Python molurus	0.0762584	0.00931998	0.087037	0.0960923	0.166897	0.0769939	0.0120979	0.0714774	0.214097			0.0900301	0.103528	0.0427892
Crotalus viridis	13.4121	5.4909	16.6045	18.3003	10.1666	11.7864	9.58593	17.0571	21.3181			13.7469	14.9741	9.45151		Crotalus viridis	0.208665	0.056292	0.256046	0.272182	0.143246	0.169806	0.153755	0.24954	0.344981			0.206057	0.22708	0.132479
Ornithorhynchus anatinus	11.6956	5.66113	7.84021	9.60956	13.815	8.18356	NA	NA	NA			9.4675	9.86207	8.67837		Ornithorhynchus anatinus	0.191762	0.0605498	0.0732493	0.109129	0.265133	0.0879974	NA	NA	NA			0.131303	0.133877	0.126156
Monodephis domestica	8.39878	10.9781	16.1186	4.39016	7.4259	5.96852	3.51678	23.4397	NA			10.0296	10.1433	9.68846		Monodephis domestica	0.0992718	0.158056	0.206404	0.0483815	0.0988012	0.0912931	0.0386201	0.245923	NA			0.123344	0.12157	0.128664
Homo sapiens	5.70123	4.13456	2.16935	1.5421	1.75118	1.60548	1.1205	4.87385	3.41363	8.01828		2.92354	2.35373	4.9179		Homo sapiens	0.0324495	0.022508	0.00866333	0.00523022	0.00983943	0.00836412	0.00499974	0.0285219	0.016011	0.0792647		0.0215852	0.0116614	0.0274788
Mus musculus	7.93666	4.41375	12.945	4.0092	4.07841	2.53228	2.17414	2.90533	2.52293	2.25753		4.8353	4.45247	6.1752		Mus musculus	0.235627	0.145294	0.387349	0.167479	0.139831	0.102355	0.494228	0.0881586	0.149781	0.259521		0.216962	0.218455	0.19046
Avg	9.07436	3.89309	9.6079	5.81584	6.7492	4.95466	2.87262	9.03784	6.85604	4.37624		6.54805	6.53343	6.59636		Avg	0.265788	0.0591346	0.191657	0.12883	0.10937	0.062611	0.0840153	0.118993	0.223981	0.1476		0.13716	0.127457	0.166954
StDev	3.2496	2.87217	5.17408	4.78571	4.42933	4.17808	2.5028	7.14338	6.2902	2.80025		4.99339	5.27981	4.0041		StDev	0.53359	0.0532848	0.26492	0.141274	0.087119	0.050362	0.144691	0.11374	0.246805	0.165214		0.232707	0.164723	0.393434
Avg+1SD	12.324	6.76526	14.782	10.6015	11.1785	9.13274	5.37543	16.1812	13.1462	7.17649						Avg+1SD	0.799379	0.112419	0.456577	0.270104	0.196489	0.112973	0.228706	0.232733	0.470786	0.312814
Avg-1SD	5.82476	1.02092	4.43382	1.03012	2.31987	0.776579	0.36982	1.89447	0.565835	1.57598						Avg-1SD	-0.267802	0.00584979	-0.0732626	-0.0124446	0.0222507	0.012249	-0.0606752	0.0052529	-0.0228241	-0.0176146
																	Testis recent-TE	Ovary recent-TE		Testis tot TE	Ovary tot TE
% read mapped lost in the recent-TE dataset																Avg-NonMammals	0.328794	0.0377248		9.39501	2.51948
Species	Testis	Ovary	Brain	Heart	Kidney	Liver	Muscle	Spleen	Small Intestine	Oocyte		Tot Avg	Avg Somatic	Avg Germline		Avg-Mammals	0.139778	0.0966019		8.43307	6.29689
Danio rerio	7.30562	1.06489	11.8713	4.31262	2.4231	0.677634	1.89956	3.74054	4.27191	1.37211		3.89393	4.17095	4.18525		NonMammals/Mammals	2.35227	0.390518		1.11407	0.400115
Xenopus laevis	2.81882	1.3511	9.0907	5.55055	5.87419	2.95792	3.04673	7.77046	5.22444	6.54438		5.02293	5.645	2.08496
Alligator mississippiensis	8.18347	2.95483	6.18809	2.48347	5.14551	2.91684	4.31805	3.58525	NA			4.47194	4.1062	5.56915			NonMammals O/T	0.114737		NonMammals O/T	0.268173
Gallus gallus	11.1504	1.81164	1.15069	1.05879	0.843513	0.912036	0.242617	4.02841	0.346206	28.8436		5.03879	1.22604	6.48102			NonMammals O/T	0.691112		NonMammals O/T	0.746691
Anolis carolinensis	7.21074	1.05933	7.48899	4.99285	5.60128	4.15454	2.13107	NA	NA			4.66269	4.87375	4.13503
Boa constrictor	14.4791	NA	15.2643	NA	14.659	13.4611	2.05115	15.8257	9.05008			12.1129	11.7185	-
Python molurus	7.93503	3.55665	7.04896	6.58899	8.2885	3.81058	1.18397	6.35509	6.57761			5.70504	5.69339	5.74584
Crotalus viridis	13.2016	5.40524	16.3577	18.0524	9.97888	11.4527	9.41366	16.7915	21.0151			13.5187	14.7231	9.30341
Ornithorhynchus anatinus	11.4931	5.57491	7.75286	9.48336	13.4724	8.06542	NA	NA	NA			9.30701	9.6935	8.53402
Monodephis domestica	7.97654	10.381	15.349	3.89171	7.02431	5.3174	3.27542	23.1026	NA			9.53974	9.66006	9.17878
Homo sapiens	5.24389	3.56983	1.75153	1.01056	1.27543	1.24544	0.502723	4.33851	2.64275	7.67019		2.92509	1.82385	4.40686
Mus musculus	7.625	4.17025	12.3888	3.76594	3.81416	2.3688	6.20006	2.56357	2.2731	1.83935		4.7009	4.76778	5.89762
Avg	8.71861	3.71815	9.30857	5.56284	6.53336	4.77836	3.115	8.81016	6.42515	9.25392		6.34268	6.3474	6.32709
StDev	3.31237	2.73623	5.0631	4.80431	4.4406	4.14715	2.70276	7.14285	6.48467	11.2994		4.95092	5.24476	3.92581
Avg+1SD	12.031	6.45438	14.3717	10.3671	10.974	8.92551	5.81776	15.953	12.9098	20.5533
Avg-1SD	5.40624	0.981924	4.24548	0.758533	2.09276	0.631208	0.41224	1.66731	-0.0595277	-2.04545
% TE mapped lost in the recent-TE dataset
Species	Testis	Ovary	Brain	Heart	Kidney	Liver	Muscle	Spleen	Small Intestine	Oocyte		Tot Avg	Avg Somatic	Avg Germline
Danio rerio	80.2532	92.9154	93.464	90.6039	94.4866	94.6609	94.5734	91.9949	94.1179	99.1723		92.6242	93.4145	86.5843
Xenopus laevis	99.4008	99.4779	99.4695	99.5647	99.4533	99.5095	99.5558	99.4264	99.5141	99.9156		99.5288	99.499	99.4394
Alligator mississippiensis	99.2356	99.5761	99.4849	99.3674	99.4195	99.2811	99.431	99.278	NA			99.3842	99.377	99.4058
Gallus gallus	99.2317	92.3823	98.9711	96.9367	96.3271	97.9243	97.7372	97.806	22.2622	89.1054		88.8684	86.8521	95.807
Anolis carolinensis	93.9526	96.4508	94.9449	93.7456	93.1332	95.6351	94.6004	NA	NA			94.6375	94.4118	95.2017
Boa constrictor	99.696	NA	99.7487	NA	99.6475	99.6463	99.7271	99.5042	99.7545			99.6749	99.6714	-
Python molurus	99.1168	99.7453	98.8559	98.6423	98.1744	98.0801	99.0007	98.9555	97.0514			98.6247	98.3943	99.431
Crotalus viridis	98.643	99.0248	98.7094	98.7753	98.7288	98.7177	98.5412	98.7807	98.7169			98.7376	98.71	98.8339
Ornithorhynchus anatinus	98.5481	98.9898	99.1378	98.9717	98.3392	99.0113	NA	NA	NA			98.833	98.865	98.7689
Monodephis domestica	98.9048	98.7045	98.9113	98.8858	98.7589	98.5495	98.9339	99.1907	NA			98.8549	98.8717	98.8047
Homo sapiens	99.4553	99.473	99.6021	99.6611	99.4385	99.4791	99.5464	99.4356	99.5403	99.0866		99.4718	99.529	99.4641
Mus musculus	97.2535	96.8427	97.3556	95.9527	96.6955	96.0501	78.6373	97.04	94.1965	94.2		94.4224	93.7039	97.0481
Avg	96.9743	97.5984	98.2213	97.3734	97.7169	98.0454	96.3895	98.1412	88.1442	96.296		96.7983	96.6547	97.2728
StDev	5.49416	2.67932	2.00067	2.8918	2.12628	1.68387	6.17869	2.30347	26.7203	4.61684		8.28257	9.17249	4.29623
Avg+1SD	102.468	100.278	100.222	100.265	99.8431	99.7293	102.568	100.445	114.865	100.913
Avg-1SD	91.4801	94.9191	96.2206	94.4816	95.5906	96.3615	90.2108	95.8377	61.4239	91.6791
Genomic %	Total	K2D<2		Genomic TE loci	Total	Recent-TE	% Recent-TE
Danio rerio	49.7634	3.07917		Danio rerio	2930931	60145	2.05208
Xenopus laevis	26.69	0.126307		Xenopus laevis	3050695	15727	0.515522
Alligator mississippiensis	37.0401	0.307113		Alligator mississippiensis	2438072	18564	0.761421
Gallus gallus	8.31205	0.296853		Gallus gallus	346075	2312	0.668063
Anolis carolinensis	35.2807	4.69533		Anolis carolinensis	2076314	48279	2.32523
Boa constrictor	28.7962	0.428476		Boa constrictor	1716891	9026	0.525718
Python molurus	22.0921	0.260321		Python molurus	1783137	17821	0.999418
Crotalus viridis	35.833	1.31952		Crotalus viridis	2004731	22485	1.1216
Ornithorhynchus anatinus	53.545	3.19981		Ornithorhynchus anatinus	4634624	47507	1.02505
Monodephis domestica	54.2778	2.94669		Monodephis domestica	4398463	17915	0.407301
Homo sapiens	49.9099	1.68023		Homo sapiens	4630459	10350	0.22352
Mus musculus	41.8941	5.53211		Mus musculus	3688958	56683	1.53656
