# Supplementary material for: Vertebrate Lineages Exhibit Diverse Patterns of Transposable Element Regulation and Expression across Tissues
Source: Genome Biol Evol. 2020 Apr 9;12(5):506–21. doi: 10.1093/gbe/evaa068 (PMC7211425; doi:10.1093/gbe/evaa068)
Supplement: evaa068_Supplementary_Data [file evaa068_supplementary_data.zip › Supplementary_fileS5.xlsx]

## Sheet: Recent-TE%
Supplementary file S5A. Recently inserted TE copies abundance (recent-TEs) across somatic and germline tissues in vertebrates. Abundance of TE major families was calculated as percentage of the normalized transcriptome to the inclusion of Unknown elements.
		DNA Others	DNA TcMar	DNA hAT	DNA RC/Helitron	LTR Other	LTR ERV	LTR Gypsy	OtherRT	LINE Other	LINE CR1-L3	LINE L2	LINE RTE	LINE L1	SINE Other	SINE Alu-SVA	SINE MIR		TOT
Danio rerio	T	0.652512	0.125213	0.0739058	0.0998804	0.0490107	0.073997	0.560147	0.0306883	0.0140498	0	0.227146	0.00124304	0.00587688	0.000946535	0	0		1.91462
	O	0.0120259	0.00276424	0.0058847	0.00785102	0.00243652	0.0075233	0.0168562	0.00770853	0.00118264	0	0.0168989	5.69947e-05	0.000455958	8.5492e-05	0	0		0.0817304
	B	0.160717	0.0389375	0.0922662	0.00200069	0.0415315	0.0404691	0.117709	0.0368816	0.0107209	0	0.378985	0.00089686	0.0101414	0.00132459	0	0		0.932583
	H	0.0941901	0.0266148	0.0430123	0.001151	0.0208014	0.0228532	0.0604274	0.0118853	0.00559652	0	0.167821	0.000467072	0.00377828	0.000950825	0	0		0.459549
	K	0.0368605	0.00999074	0.0162978	0.0035109	0.00702179	0.008844	0.0225184	0.00669976	0.00186148	0	0.0286527	0.000227776	0.00113888	0.000259194	0	0		0.143884
	L	0.00962695	0.00249189	0.00543196	0.000412327	0.00304764	0.00262635	0.005423	0.00252775	0.000475073	0	0.00566502	0.000161345	0.000385436	2.68909e-05	0	0		0.0383016
	M	0.0288532	0.0128106	0.0116803	0.00154899	0.00438742	0.00458	0.0151885	0.00616249	0.000946143	0	0.0234359	6.69836e-05	0.000477258	0.000133967	0	0		0.110272
	S	0.0670258	0.0142832	0.0350731	0.00108281	0.0155629	0.0266666	0.0421409	0.0103753	0.00420326	0	0.11334	0.000413436	0.00172265	0.000905621	0	0		0.332796
	SI	0.0659939	0.0136524	0.0306647	0.000810107	0.0132261	0.0170464	0.0338454	0.00986625	0.00349625	0	0.0857179	0.0004349	0.00179076	0.000349625	0	0		0.276895
	Oo	0.00544603	0.00042378	0.00266892	0.000153282	0.000243448	4.5083e-05	0.00165906	0.000784445	0.00101888	0	0.000730345	9.0166e-06	0.000243448	3.60664e-05	0	0		0.0134618
Xenopus laevis	T	0.00390659	0.0106773	0.00187353	0	0	0	0	0	0	0.000341317	0	0	5.19395e-05	0	0	0		0.0168507
	O	0.000872448	0.00567484	0.000196497	0	0	0	0	7.8599e-06	0	0.000180778	0	0	7.8599e-06	0	0	0		0.00694029
	B	0.00933249	0.0273676	0.0115528	0.000134023	2.23372e-05	4.0207e-05	8.93489e-06	0.000138491	0	0.000871151	0	0	0.000102751	0	0	0		0.0495707
	H	0.00423121	0.0122935	0.00721771	6.87016e-05	1.61651e-05	8.08254e-06	0.000125279	2.42476e-05	0	0.000521324	0	0	8.08254e-05	0	0	0		0.0245871
	K	0.00573133	0.0192908	0.00666636	3.41705e-05	6.21283e-06	3.41705e-05	3.10641e-06	9.94052e-05	0	0.00049392	0	0	4.97026e-05	0	0	0		0.0324092
	L	0.00223066	0.00761282	0.0044564	0	4.9242e-06	4.9242e-06	1.47726e-05	3.44694e-05	0	0.000162499	0	0	5.41662e-05	0	0	0		0.0145756
	M	0.00252959	0.00701369	0.00205683	0.000243433	3.52801e-05	0	0.000127009	1.0584e-05	0	0.00121011	0	0	7.05603e-06	0	0	0		0.0132336
	S	0.00897508	0.0241939	0.0121808	6.5422e-05	8.17775e-06	5.72442e-05	4.08887e-06	0.000192177	0	0.000695108	0	0	0.0001104	0	0	0		0.0464823
	SI	0.00605144	0.0125183	0.0065402	1.52737e-05	6.10948e-06	0.000183284	6.10948e-06	4.27664e-05	0	0.000372678	0	0	2.74927e-05	0	0	0		0.0257637
	Oo	0.00111613	0.00406526	0.000417415	0	0	2.72227e-05	0	9.07425e-06	0	0.000136114	0	0	0	0	0	0		0.00577122
Alligator mississippiensis	T	0.00177524	0.00171797	0	0.00040086	0.000515392	0.040086	0.00469579	0.0021761	0	0.0112813	0	0	0	0	0	0		0.0626487
	O	0.000341212	0.000379125	0	7.5825e-05	3.79125e-05	0.00845448	0.0006066	0.000265387	0	0.00159232	0	0	0	0	0	0		0.0117529
	B	0.000406799	0.0021696	0	0.000406799	0.0001356	0.011187	0.00427139	0.002373	0	0.0101022	0	0	0	0	0	0		0.0310523
	H	0.00160628	0.000853339	0	0.000100393	0.000100393	0.0055216	0.00110432	0.00130511	0	0.00466826	0	0	0	0	0	0		0.0152597
	K	6.20012e-05	0.00117802	0	0.000124002	0.000248005	0.0125862	0.00427808	0.00192204	0	0.00837016	0	0	0	0	0	0		0.0287685
	L	4.79257e-05	0.00067096	0	4.79257e-05	4.79257e-05	0.01294	0.00191703	0.000910589	0	0.00421747	0	0	0	0	0	0		0.0207998
	M	0.000508226	0.000508226	0	0.000338817	0	0.00830102	0.0039811	0.0019482	0	0.00821631	0	0	0	0	0	0		0.0238019
	S	0.000657766	0.000939666	0	0.000187933	0	0.0154105	0.0022552	0.000845699	0	0.00498023	0	0	0	0	0	0		0.025277
	SI
Gallus gallus	T	0	0	0	0	0	0.0382314	0	0	0	0.0107354	0	0	0	0	0	0		0.0489668
	O	0	0	0	0	0	0.0766843	0	0	0	0.00101994	0	0	0	0	0	0		0.0777042
	B	0	0	0	0	0	0.00516107	0	0	0	0.00111351	0	0	0	0	0	0		0.00627458
	H	0	0	0	0	0	0.016226	0	0	0	0.00148211	0	0	0	0	0	0		0.0177081
	K	0	0	0	0	0	0.0149405	0	0	0	0.00198073	0	0	0	0	0	0		0.0169213
	L	0	0	0	0	0	0.00759845	0	0	0	0.00250951	0	0	0	0	0	0		0.010108
	M	0	0	0	0	0	0.00279101	0	0	0	0.00016969	0	0	0	0	0	0		0.0029607
	S	0	0	0	0	0	0.0440715	0	0	0	0.00443157	0	0	0	0	0	0		0.0485031
	SI	0	0	0	0	0	0.749058	0	0	0	0.000356599	0	0	0	0	0	0		0.749415
	Oo	0	0	0	0	0	0.374412	0	0	0	0.00540521	0	0	0	0	0	0		0.379817
Anolis carolinensis	T	0.00034721	0.00803602	0.0100293	0.0285339	0.025886	0.00391343	0.0343591	0.0203034	0.0112676	0.0263503	0.0217696	0.00947715	0.0524266	0.000234262	0	0		0.252934
	O	0.000258965	0.000459075	0.00109472	0.000725888	0.00224044	0.000109864	0.0022169	0.00354704	0.000623871	0.00107117	0.00211881	0.00102409	0.00430824	1.56949e-05	0	0		0.0198148
	B	0.000471327	0.00968074	0.0109147	0.0235717	0.0126305	0.0012604	0.0381669	0.0223271	0.0102898	0.0336972	0.0306363	0.00918294	0.0244508	0.000571948	0	0		0.227852
	H	0.000591382	0.00838199	0.00953054	0.0191539	0.0140661	0.00145646	0.0308496	0.0193543	0.00885607	0.0303169	0.0203416	0.0067398	0.0231714	0.000185723	0	0		0.192996
	K	0.000763871	0.00674914	0.0140929	0.016868	0.0127779	0.00348577	0.0599349	0.0250289	0.0126619	0.0402386	0.0197011	0.00745983	0.0139431	0.000410943	0	0		0.234117
	L	0.000289926	0.00310542	0.00503826	0.0117645	0.00512202	0.00182975	0.00911655	0.0079955	0.00474189	0.0106499	0.021957	0.00298945	0.0181751	4.50995e-05	0	0		0.10282
	M	0.000212999	0.00216549	0.00164821	0.00665875	0.00334713	0.000278927	0.00643561	0.00517283	0.00318484	0.00853517	0.0120243	0.00175471	0.0144028	2.02856e-05	0	0		0.065842
	S
	SI
Boa constrictor	T	0.000223957	0.00275147	0.00172767	0	0.00302342	0	3.19939e-05	0.00548695	0.000927823	1.59969e-05	0	0.00910226	0.000319939	0.000287945	0	0.000335936		0.0242354
	O
	B	0.00034256	0.00211246	0.00271194	0	0.000799307	0	5.70934e-05	0.0039109	8.56401e-05	0.00017128	0	0.00993425	0.000228374	0.000114187	0	8.56401e-05		0.0205536
	H
	K	0.000202322	0.00244809	0.00305506	0	0.00180066	0	2.02322e-05	0.00700033	0.00499734	4.04643e-05	0	0.00809286	0.000323715	0.0005665	0	8.09286e-05		0.0286285
	L	8.22921e-05	0.00194758	0.00359342	0	0.00109723	0	0	0.0118501	0.00138525	2.74307e-05	0	0.00578788	0.000260592	0.000123438	0	5.48614e-05		0.02621
	M	1.03457e-05	0.000258643	0.000258643	0	0.000206914	0	0	0.000713855	7.24201e-05	0	0	0.00110699	4.13829e-05	4.13829e-05	0	0		0.00271058
	S	0.000147819	0.00475707	0.00260698	0	0.00166632	0	2.68761e-05	0.00546929	0.0177786	1.34381e-05	0	0.011933	0.000201571	9.40664e-05	0	0.000470332		0.0451653
	SI	8.94899e-05	0.00166054	0.00123297	0	0.000855126	0	2.983e-05	0.00321169	0.000129263	0	0	0.00359948	7.95466e-05	0.00026847	0	8.94899e-05		0.0112459
Python molurus	T	0.00294331	0.0141814	0.00214059	0	0.00662244	0.00541836	0.00187301	0.000869613	0.00020068	0	0	0.0299682	0	0	0	0		0.0642176
	O	0.000278208	0.00100851	0.00107806	0	0.000139104	0.000382537	3.47761e-05	3.47761e-05	3.47761e-05	0.000382537	0	0.00361671	0	0	0	0		0.00698999
	B	0.0031916	0.0175538	0.00465564	0	0.00355761	0.00469956	0.00134691	0.000658817	0.000439211	2.92807e-05	0	0.0429988	0	0	0	0		0.0791312
	H	0.00145594	0.0193289	0.00271107	0	0.00381558	0.00853484	0.000451845	0.000903689	0.000552255	0	0	0.0393607	0	0	0	0		0.0771148
	K	0.00844054	0.0394055	0.00392583	0	0.000637948	0.00348418	0.0010796	0.00103053	0.000736093	0	0	0.10055	0	0	0	0		0.159291
	L	0.00453541	0.0145781	0.00107986	0	0.00248368	0.00647915	0.000863887	0.000215972	0.000215972	0	0	0.0427624	0	0	0	0		0.0732144
	M	0.000392201	0.0023532	0.000271524	0	0.000301693	0.000211185	0	0.000120677	3.01693e-05	0	0	0.00555115	0	0	0	0		0.0092318
	S	0.00273459	0.0151857	0.00459643	0	0.00418915	0.00331641	0.00293823	0.000174548	0.000494553	0.00148366	0	0.0262404	0	0	0	0		0.0613537
	SI	0.00489524	0.0393005	0.00152399	0	0.000230908	0.00184726	9.2363e-05	0.000969812	4.61815e-05	0	0	0.156555	0	0	0	0		0.205462
Crotalus viridis	T	0.00674536	0.00561841	0.0622108	0.00015516	0.00182925	0.00108612	0.0171819	0.0230371	0.0050631	0.0248909	0.000783964	0.0593281	0.000677802	0	0	5.7164e-05		0.208665
	O	0.0047361	0.00216508	0.0202976	0	0.000180423	0.000270635	0.00302209	0.00622459	0.000541269	0.0110509	0.000135317	0.00757777	9.02115e-05	0	0	0		0.056292
	B	0.0128278	0.00801739	0.115961	0.000145771	0.00116617	0.00123905	0.0230318	0.01844	0.00430024	0.0257285	0.000437312	0.0443143	0.000145771	0	0	0.000291542		0.256046
	H	0.0136723	0.00995657	0.0875168	0.000144298	0.0021284	0.00079364	0.0264066	0.0165582	0.00909078	0.0388884	0.00111831	0.0657639	7.21491e-05	0	0	7.21491e-05		0.272182
	K	0.00600904	0.00600904	0.048211	0	0.000554681	0.000323564	0.0150226	0.0112785	0.00161782	0.0174262	0.000184894	0.0363778	0.000184894	0	0	4.62234e-05		0.143246
	L	0.00580351	0.00487208	0.0710035	3.58242e-05	0.00125385	0.000573186	0.0203839	0.017733	0.00465714	0.0140431	0.000716483	0.0285518	0.000107472	0	0	7.16483e-05		0.169806
	M	0.00592967	0.00416117	0.0494139	0.000104029	0.000728205	0.000312088	0.014252	0.0325612	0.00343297	0.0144601	0.000104029	0.028296	0	0	0	0		0.153755
	S	0.0113013	0.0088952	0.102769	0	0.00109367	0.000874938	0.0350704	0.0169884	0.00138532	0.01728	0.000218735	0.0532983	0.000145823	0	0	0.000218735		0.24954
	SI	0.0141731	0.0105364	0.112314	0.000169941	0.00353478	0.0014615	0.0332915	0.0223983	0.011488	0.0484843	0.00149549	0.0853276	0.000169941	0	0	0.000135953		0.344981
Ornithorhynchus anatinus	T	0	0	4.50303e-05	0	0	0.0111816	0	0	0	8.44318e-06	0.118227	0	0	3.94015e-05	0	0.06226		0.191762
	O	0	0	1.27661e-05	0	0	0.00363197	0	0	0	0	0.0333196	0	0	9.57461e-06	0	0.0235759		0.0605498
	B	0	0	2.02935e-05	0	0	0.000483661	0	0	0	3.38224e-06	0.0424032	0	0	2.36757e-05	0	0.0303151		0.0732493
	H	0	0	1.11584e-05	0	0	0.000569078	0	0	0	0	0.0591618	0	0	8.92671e-05	0	0.0492978		0.109129
	K	0	0	3.75709e-05	0	0	0.00510965	0	0	0	2.34818e-05	0.203738	0	0	4.69637e-06	0	0.0562202		0.265133
	L	0	0	1.32634e-05	0	0	0.000299753	0	0	0	7.95804e-06	0.0504911	0	0	1.06107e-05	0	0.0371747		0.0879974
	M
	S
	SI
Monodelphis domestica	T	0	0	0.000803941	0	0	0.0703895	0	0	0	0	0	0.000129028	0.0259246	8.93268e-05	0	0.00193541		0.0992718
	O	3.77043e-05	0	0.0011217	0	0	0.11841	0	0	0	0	9.42606e-06	0.000150817	0.0349895	2.82782e-05	0	0.00330855		0.158056
	B	0	0	0.00156435	0	0	0.130494	0	0	0	0	3.37629e-05	0.000213832	0.0698105	0.000123797	0	0.00416409		0.206404
	H	7.49984e-06	0	0.000689986	0	0	0.0332843	0	0	0	0	0	5.24989e-05	0.0136347	1.49997e-05	0	0.000697485		0.0483815
	K	1.68488e-05	0	0.00144899	0	0	0.0670834	0	0	0	0	2.52731e-05	9.26682e-05	0.0285671	5.89707e-05	0	0.00150796		0.0988012
	L	0	0	0.000545327	0	0	0.0701416	0	0	0	0	0	3.57592e-05	0.0191669	2.68194e-05	0	0.00137673		0.0912931
	M	0	0	0.000559973	0	0	0.0266981	0	0	0	0	9.03183e-06	4.51591e-05	0.0103324	1.80637e-05	0	0.000957374		0.0386201
	S	1.4631e-05	0	0.00526228	0	0	0.142979	0	0	0	0	5.8524e-05	0.000429176	0.0927849	0.000165818	0	0.00422836		0.245923
	SI
Homo sapiens	T	0	0	2.41363e-05	0	0	0.00907179	0	0	0	0	0	0	0.00981312	0	0.0135404	0		0.0324495
	O	0	0	3.59209e-06	0	0	0.0106793	0	0	0	0	0	0	0.00638673	0	0.00543842	0		0.022508
	B	0	0	1.77164e-05	0	0	0.00104527	0	0	0	0	0	0	0.00464171	0	0.00295864	0		0.00866333
	H	0	0	3.83729e-06	0	0	0.000982345	0	0	0	0	0	0	0.00219877	0	0.00204527	0		0.00523022
	K	0	0	0	0	0	0.00333187	0	0	0	0	0	0	0.00366159	0	0.00284597	0		0.00983943
	L	0	0	0	0	0	0.00222509	0	0	0	0	0	0	0.00294008	0	0.00319895	0		0.00836412
	M	0	0	9.86142e-06	0	0	0.000424041	0	0	0	0	0	0	0.00234702	0	0.00221882	0		0.00499974
	S	0	0	1.7912e-05	0	0	0.0074335	0	0	0	0	0	0	0.00689613	0	0.0141744	0		0.0285219
	SI	0	0	0	0	0	0.00480166	0	0	0	0	0	0	0.0050229	0	0.00618644	0		0.016011
	Oo	0	0	4.90651e-06	0	0	0.00370932	0	0	0	0	0	0	0.00242382	0	0.0731267	0		0.0792647
Mus musculus	T	0	0	4.91493e-05	0	0	0.104302	0	0	0	0	0	0	0.125342	0.00303592	0.00299055	0		0.23572
	O	0	0	0.000161536	0	0	0.107645	0	0	0	0	0	0	0.0338457	0.00169998	0.00194613	0		0.145298
	B	0	0	7.43269e-05	0	0	0.129803	0	1.18492e-05	0	0	0	0	0.248694	0.00687686	0.0055519	0		0.391011
	H	0	0	4.93169e-05	0	0	0.111646	0	0	0	0	0	0	0.0534489	0.0020854	0.00140201	0		0.168632
	K	0	0	1.33733e-05	0	0	0.0893268	0	0	0	0	0	0	0.0464019	0.00200934	0.00234701	0		0.140098
	L	0	0	1.85509e-05	0	0	0.0622382	0	0	0	0	0	0	0.0380525	0.00119189	0.000918269	0		0.102419
	M	0	0	5.01003e-06	0	0	0.0362476	0	0	0	0	0	0	0.445822	0.0137475	0.00587175	0		0.501694
	S	0	0	0	0	0	0.0638506	0	0	0	0	0	0	0.0149035	0.00729343	0.00218745	0		0.0882349
	SI	0	0	6.10692e-05	0	0	0.0439087	0	0	0	0	0	0	0.104016	0.000877869	0.000931305	0		0.149795
	Oo	0	0	0	0	0	0.231828	0	0	0	0	0	0	0.0110961	0.0135204	0.00307654	0		0.259521

## Sheet: Tot-TE %
Supplementary file S5B. Total-TE abundance across somatic and germline tissues in vertebrates. Abundance of TE major families was calculated as percentage of the normalized transcriptome to the inclusion of Unknown elements.
Species	Tissue	DNA Others	DNA TcMar	DNA hAT	DNA RC/Helitron	LTR Other	LTR ERV	LTR Gypsy	OtherRT	LINE Other	LINE CR1-L3	LINE L2	LINE RTE	LINE L1	SINE Other	SINE Alu-SVA	SINE MIR		TOT
Danio rerio	Testis	3.32081	0.947289	1.78611	0.302328	0.194683	0.786788	0.784572	0.176357	0.0609222	4.22826e-05	0.495982	0.0538223	0.0516095	0.0387661	0	0		9.00009
	Ovary	0.427856	0.0796194	0.329036	0.0466749	0.0341005	0.0704987	0.0587842	0.0234291	0.0077815	1.40969e-05	0.0417551	0.00707665	0.00339736	0.005963	0	0		1.13599
	Brain	5.75723	1.76457	3.01924	0.227945	0.191004	0.254611	0.24267	0.281398	0.0589499	0.000109437	0.557653	0.0867468	0.0632787	0.075487	0	0		12.5809
	Heart	1.95671	0.608011	1.05726	0.0854746	0.0828968	0.359209	0.113352	0.0856103	0.0317158	2.39425e-05	0.260606	0.0217717	0.0276695	0.0235355	0	0		4.71385
	Kidney	1.10819	0.366287	0.639846	0.0694284	0.0465819	0.0886497	0.0560087	0.0500384	0.0126226	7.66402e-06	0.0706393	0.0130058	0.00915084	0.0130672	0	0		2.54352
	Liver	0.308646	0.10257	0.173776	0.0222839	0.0192659	0.0118587	0.019987	0.0143426	0.00441584	8.90289e-06	0.0211889	0.00332078	0.00282222	0.00619641	0	0		0.710682
	Muscle	0.909803	0.303848	0.459288	0.0408476	0.033833	0.069547	0.0422933	0.038326	0.00923241	0	0.0553205	0.012444	0.00618505	0.0102591	0	0		1.99123
	Spleen	1.66827	0.519407	0.942173	0.109612	0.0812615	0.219291	0.106694	0.0854213	0.0258585	3.79018e-05	0.199752	0.0191878	0.018515	0.0325766	0	0		4.02806
	SI	2.03472	0.571477	1.0253	0.111664	0.0843334	0.279457	0.0859742	0.0685132	0.021616	0	0.161255	0.0181711	0.0208731	0.0235262	0	0		4.50688
	Oo	0.664334	0.0828194	0.60557	0.0703961	0.068991	0.00230326	0.0416543	0.0125034	0.00986221	0	0.0138284	0.00285461	0.00393065	0.00651848	0	0		1.58557
Xenopus laevis	Testis	1.60267	0.192446	0.460502	0.00091217	0.0102754	0.175021	0.0580544	0.0941519	0.00400562	0.0788216	0.031825	0.000342515	0.0605277	9.01354e-05	0	0.000400201		2.77004
	Ovary	0.813035	0.108188	0.288393	6.97837e-05	0.00222533	0.00795535	0.0154145	0.0486083	0.000356672	0.0142747	0.008785	0.000232612	0.0203148	0.0017601	0	0.000348919		1.32996
	Brain	5.09824	0.875528	1.55948	0.0046422	0.0258469	0.0785884	0.213834	0.446382	0.00984081	0.291464	0.120055	0.00149054	0.174251	0.00119	0	0.00272521		8.90356
	Heart	3.00217	0.458005	0.68581	0.00179017	0.0309672	0.133331	0.68594	0.212332	0.00729427	0.131243	0.0543272	0.000549647	0.0697059	0.00011451	0	0.00164512		5.47523
	Kidney	3.45366	0.56075	0.876726	0.00322514	0.016538	0.0642747	0.10959	0.249298	0.0087456	0.201324	0.087339	0.000593566	0.117871	0.00022807	0	0.00155848		5.75172
	Liver	1.73143	0.24947	0.482559	0.00148613	0.00803277	0.0283465	0.0771309	0.139701	0.00359348	0.0842366	0.0431839	0.000802799	0.0711911	0.000138578	0	0.000970049		2.92227
	Muscle	1.88591	0.276844	0.506078	0.00229518	0.00580465	0.0277063	0.0370752	0.101186	0.00293482	0.0742427	0.0297176	0.000882498	0.038481	9.5775e-05	0	0.00044809		2.9897
	Spleen	4.29391	0.733219	1.16803	0.00541167	0.0270131	0.174822	0.180705	0.501441	0.014802	0.255129	0.122081	0.00160653	0.148152	0.000237586	0	0.00244374		7.629
	SI	2.97126	0.504079	0.79994	0.00214243	0.0675879	0.0535289	0.0995651	0.23862	0.0114157	0.168305	0.0900458	0.000862762	0.102168	0.000159235	0	0.00150839		5.11119
	Oo	0.850975	0.18931	0.350677	0.000127207	0.00197595	0.355451	0.0802424	0.133212	0.00122119	0.0317679	0.00994761	0.000669959	0.0439035	4.26178	0	0.000746283		6.31201
Alligator mississippiensis	Testis	1.413	0.276437	1.50427	0.109828	0.0983671	1.24292	0.534526	0.294313	0.100312	1.94326	0.0955281	0.21482	0.245418	0.0783888	0	0.0979465		8.24933
	Ovary	0.664203	0.106365	0.569501	0.0105593	0.0530906	0.286057	0.373474	0.0867552	0.027226	0.406439	0.0440398	0.102355	0.12822	0.0421267	0	0.0668508		2.96726
	Brain	1.59404	0.264772	1.34956	0.0286842	0.0684986	0.349489	0.241685	0.240031	0.0331363	1.62177	0.0837629	0.103289	0.0607392	0.0689438	0	0.113338		6.22173
	Heart	0.629587	0.110528	0.519206	0.0112584	0.0247194	0.152135	0.086102	0.103969	0.0101815	0.675012	0.0268243	0.0502221	0.0428307	0.0264816	0	0.0300549		2.49911
	Kidney	1.22758	0.213947	1.1012	0.0207596	0.0702767	0.35597	0.238941	0.209948	0.0282283	1.34078	0.0779218	0.0856258	0.0617494	0.0487526	0	0.0942707		5.17595
	Liver	0.647616	0.102221	0.839542	0.0106083	0.0313595	0.208955	0.127578	0.107106	0.0155402	0.673159	0.0362914	0.0306151	0.0391761	0.030429	0	0.0375942		2.93779
	Muscle	1.02845	0.209661	0.993359	0.0212336	0.0548669	0.266717	0.152363	0.207716	0.0221251	1.08154	0.0649164	0.0679151	0.0505716	0.0509768	0	0.0713189		4.34373
	Spleen	0.631987	0.122937	0.783823	0.0144951	0.0654998	0.434491	0.162617	0.180827	0.0191154	0.88076	0.0399522	0.0481963	0.0963925	0.0759182	0	0.0559874		3.613
	SI
Gallus gallus	Testis	0.497177	0.211711	0.769519	0	0.00616654	2.70756	0.000101423	0.00231245	0	6.79771	0.0552757	0.000344839	0.00154163	0.0818689	0	0.0407722		11.1721
	Ovary	0.0453274	0.0226199	0.075543	0	0.000490177	0.916097	8.76739e-05	0.000211214	0	0.899451	0.00851234	9.96295e-05	0.00206831	0.011294	0	0.00673097		1.98853
	Brain	0.0340741	0.0311791	0.0571068	0	3.3979e-05	0.164103	1.52905e-05	0.000326198	0	0.88394	0.0035508	1.18926e-05	3.228e-05	0.0140282	0	0.012404		1.20081
	Heart	0.0125937	0.0101658	0.0299287	0	0.000106115	0.248825	4.2446e-06	9.55036e-05	0	0.826838	0.00181245	0	2.97122e-05	0.00406633	0	0.00604431		1.14051
	Kidney	0.00740325	0.00784373	0.0229095	0	1.14708e-05	0.204508	2.29416e-06	4.81773e-05	0	0.656444	0.0011012	2.29416e-06	1.60591e-05	0.00195692	0	0.00404919		0.906296
	Liver	0.00523482	0.00637426	0.0163713	0	3.06578e-05	0.132276	0	0.000127741	0	0.795043	0.000789438	0	1.27741e-05	0.00200553	0	0.00180114		0.960066
	Muscle	0.00413581	0.00233943	0.00767742	0	3.93512e-06	0.0536967	1.96756e-06	1.37729e-05	0	0.190521	0.000578462	1.96756e-06	7.87024e-06	0.000641424	0	0.000810634		0.26043
	Spleen	0.123637	0.0643157	0.230547	0	0.00123804	0.974263	9.82568e-05	0.000550238	0	2.75673	0.0178467	1.96514e-05	0.000573165	0.0228709	0	0.0150005		4.20769
	SI	0.0130727	0.00847222	0.0212534	0	0.000127539	1.5808	2.73297e-05	0.000100209	0	0.28535	0.00374417	0	4.55496e-05	0.00314292	0	0.00268742		1.91882
	Oo	0.089164	0.0893948	0.139754	0	0.00036106	1.2122	0.000242679	0.00145608	0	1.77871	0.0103405	2.95951e-05	0.000343303	0.0237589	0	0.0210362		3.36679
Anolis carolinensis	Testis	0.675937	0.787806	1.0283	0.645677	0.204063	0.0649226	0.565885	0.516235	0.372635	0.795154	1.01775	0.466738	0.473925	0.0649187	0	0.000883457		7.68083
	Ovary	0.234719	0.0642203	0.236969	0.0309697	0.0220155	0.0041072	0.0551428	0.0652452	0.0216611	0.097024	0.136516	0.0401936	0.0825833	0.00593348	0	0.000192645		1.09749
	Brain	1.08768	1.04317	1.46963	0.461043	0.140919	0.0334227	0.413212	0.408069	0.316501	0.777591	0.857316	0.306337	0.503908	0.0667621	0	0.00293735		7.88849
	Heart	0.68394	0.757266	0.882197	0.334685	0.119126	0.0540332	0.319458	0.303775	0.233629	0.529163	0.530462	0.218925	0.317864	0.040468	0	0.000927971		5.32592
	Kidney	0.787344	0.519422	1.08204	0.437235	0.112486	0.0590197	0.610387	0.348949	0.317822	0.588943	0.607223	0.326139	0.182288	0.0354681	0	0.000725057		6.01549
	Liver	0.509774	0.770264	0.738633	0.232542	0.0579513	0.0474946	0.230415	0.128938	0.462731	0.270352	0.516179	0.131861	0.225626	0.0210203	0	0.000558481		4.34434
	Muscle	0.346615	0.300145	0.404821	0.126688	0.0297495	0.0178347	0.0975007	0.0928359	0.100517	0.256168	0.220002	0.0906815	0.151895	0.0168418	0	0.000318477		2.25261
	Spleen
	SI
Boa constrictor	Testis	0.926883	1.44278	1.91231	0.0314295	0.950121	1.01238	0.442088	0.655759	0.216702	1.36001	1.34617	1.35305	0.982697	0.507623	0.000464206	0.705675		13.8461
	Ovary
	Brain	1.08499	1.77114	2.50581	0.0225687	0.902556	0.146721	0.631344	0.587367	0.238494	1.3476	1.1092	1.75997	1.01245	0.535802	0.000289962	0.813441		14.4697
	Heart
	Kidney	0.950473	1.66414	1.97751	0.0220521	0.871126	0.426821	0.489268	0.711472	0.249889	1.44585	1.39258	1.36854	1.08392	0.528563	0.000343491	0.814622		13.9972
	Liver	1.00371	1.67477	1.75119	0.0198341	0.693195	0.139882	0.434427	0.721974	0.189586	1.38713	1.25678	1.12399	1.08167	0.475495	0.0001898	0.899816		12.8536
	Muscle	0.153883	0.249759	0.304626	0.0053692	0.0981044	0.0273323	0.0449189	0.0864745	0.0282035	0.241594	0.160488	0.172908	0.156456	0.109268	0	0.129347		1.96873
	Spleen	0.93606	2.06439	2.00178	0.034566	0.996093	0.248487	0.484986	0.776121	0.281157	1.48693	1.64698	1.54434	1.08823	0.560891	0.000361239	0.874265		15.0256
	SI	0.647039	1.08425	1.24147	0.0216806	0.78901	0.133444	0.214656	0.435671	0.149162	0.804458	0.87071	0.809083	0.624021	0.314404	0.000560081	0.484073		8.62368
Python molurus	Testis	0.509563	0.713597	1.0243	0.0184982	0.784199	0.914117	0.134852	0.295662	0.131214	0.576649	0.666304	0.515235	0.824586	0.270751	0	0.239859		7.61939
	Ovary	0.387045	0.169876	0.724044	0.00647816	0.31112	0.0474618	0.17142	0.150911	0.0319209	0.336093	0.355259	0.206898	0.267787	0.198708	0	0.075959		3.44098
	Brain	0.56017	0.823443	1.02667	0.0166699	0.366819	0.114891	0.108327	0.323537	0.154605	0.589656	0.675715	0.641817	0.798547	0.266119	0	0.259936		6.72692
	Heart	0.295158	0.578207	0.478054	0.0191954	0.724214	0.110948	0.0777201	0.241186	0.196694	0.477444	0.641097	0.736651	1.08109	0.671697	0	0.129721		6.45908
	Kidney	0.473144	1.09138	0.678892	0.0303961	0.521102	0.155853	0.129105	0.499938	0.262217	0.750807	0.800161	0.980872	1.05513	0.274916	0	0.282526		7.98644
	Liver	0.244932	0.552527	0.420448	0.00966429	0.399041	0.0994486	0.0656756	0.166891	0.0878099	0.256571	0.337211	0.338458	0.302918	0.234229	0	0.151303		3.66713
	Muscle	0.0904312	0.192341	0.194727	0.00271323	0.0606154	0.01294	0.0170546	0.0720349	0.0241209	0.0958875	0.0950228	0.0817846	0.117236	0.0596613	0	0.0354807		1.15205
	Spleen	0.390332	0.759513	0.921495	0.0124287	0.469728	0.305648	0.102291	0.272559	0.161791	0.440919	0.557738	0.472181	0.730267	0.21723	0	0.269125		6.08324
	SI	0.490868	0.723268	0.551892	0.0283541	0.431311	0.121185	0.0998653	0.391822	0.283455	0.615505	0.669149	0.813121	0.754384	0.228603	0	0.200248		6.40303
Crotalus viridis	Testis	0.68221	1.35642	2.22429	0.018445	0.201371	0.419691	0.753169	1.55765	0.407017	2.50321	0.671152	0.915665	1.18298	0.0797346	0	0.42079		13.3938
	Ovary	0.647805	0.522741	0.754734	0.00964326	0.0395971	0.101254	0.121053	0.44359	0.128904	0.894135	0.191713	0.234254	1.23041	0.0243642	0	0.112647		5.45685
	Brain	1.50644	1.92425	3.23035	0.0413967	0.148272	0.519502	0.53895	1.63983	0.328613	3.18645	0.700452	0.993217	1.19173	0.118703	0	0.521696		16.5898
	Heart	0.99697	1.80014	3.12419	0.0252775	0.704342	0.808852	0.907774	1.95338	0.397818	3.52741	0.786944	0.971485	1.68002	0.0893435	0	0.497214		18.2712
	Kidney	0.700539	1.13418	2.10749	0.0143562	0.11435	0.427606	0.449036	1.15503	0.197949	1.83738	0.384537	0.50463	0.785054	0.0498513	0	0.297526		10.1595
	Liver	0.602184	1.20199	2.20283	0.0204609	0.189192	0.397956	0.531062	1.01384	0.292543	2.02007	0.410708	0.564973	1.97569	0.0619218	0	0.284073		11.7695
	Muscle	0.674484	1.04014	1.57901	0.0130053	0.0997072	0.428609	0.374892	0.911878	0.356703	1.7706	0.404766	0.554044	1.0735	0.0545657	0	0.244462		9.58037
	Spleen	1.24938	1.65802	2.97241	0.0148035	0.218473	2.73846	0.48351	1.27237	0.395235	2.51438	0.568326	0.845983	1.65744	0.0772936	0	0.366599		17.0327
	SI	1.09571	2.1549	3.61457	0.0336938	0.632934	1.14142	1.22156	2.18324	0.466881	4.33222	0.862629	1.15152	1.72707	0.100504	0	0.566795		21.2856
Ornithorhynchus anatinus	Testis	0.0288011	0.181436	0.0870486	0.000254084	0.041463	0.230384	0.0121113	0.00347995	0.0047404	0.207223	4.9455	0.280162	0.00647415	0.133723	6.22754e-05	5.52368		11.6865
	Ovary	0.0208213	0.127869	0.0567952	0.00025616	0.0140828	0.160558	0.00345364	0.00194079	0.00212763	0.11491	2.19432	0.125606	0.00755521	0.067807	9.94503e-05	2.75658		5.65478
	Brain	0.0314533	0.143794	0.0602047	0.000252725	0.000829936	0.0979137	0.00335718	0.00283613	0.00167235	0.187126	3.20818	0.170277	0.0054289	0.111099	0.00049609	3.80574		7.83066
	Heart	0.0311595	0.138024	0.0707628	0.000141404	0.000491549	0.072059	0.0031412	0.00188539	0.00367988	0.160262	3.75715	0.130324	0.00706349	0.0847013	2.35674e-05	5.13552		9.59639
	Kidney	0.0255283	0.215938	0.0726105	0.000113784	0.00471391	0.222066	0.00546163	0.00189776	0.00359232	0.212329	6.02893	0.287691	0.00508371	0.131047	2.8446e-05	6.59265		13.8097
	Liver	0.0150959	0.124174	0.0513162	4.38975e-05	0.00608956	0.0567765	0.00521893	0.00108281	0.00131693	0.141152	3.28905	0.118377	0.0021461	0.087734	2.68263e-05	4.27969		8.17929
	Muscle
	Spleen
	SI
Monodelphis domestica	Testis	0.00607375	0.106834	0.192707	0.000283137	0.0127777	1.88629	0.00894166	0.000301404	0.000429273	0.406184	0.977116	0.272972	2.55292	0.239781	6.39343e-05	1.73266		8.39633
	Ovary	0.00730714	0.149226	0.244042	0.000447721	0.0205445	2.26052	0.0062174	0.000473063	0.000228084	0.51585	1.28849	0.306655	3.17543	0.135305	9.29232e-05	2.86589		10.9767
	Brain	0.0192254	0.206477	0.34821	0.00046682	0.0189777	2.29533	0.0116514	0.00373456	0.00059067	0.789878	2.24154	0.398979	5.62259	0.166369	0.00034297	3.99175		16.1161
	Heart	0.0019822	0.0547519	0.103132	0.00100912	0.00359679	0.612766	0.00122536	0.000209032	7.20799e-05	0.209262	0.567305	0.133881	1.15642	0.0530869	1.4416e-05	1.28703		4.18575
	Kidney	0.00440978	0.0947045	0.173579	0.00113573	0.00574133	1.25205	0.00305473	0.0003838	0.000211481	0.336522	0.896039	0.178185	2.31554	0.0965139	5.48285e-05	2.06696		7.42508
	Liver	0.00313185	0.063585	0.123496	0.000634834	0.00396137	1.13713	0.00188757	0.000135431	9.3109e-05	0.235837	0.65928	0.138944	1.79318	0.0719394	1.69289e-05	1.73486		5.96811
	Muscle	0.00220147	0.052416	0.0851499	0.000663937	0.00226263	0.49458	0.000812449	4.368e-05	4.368e-05	0.174738	0.472426	0.109523	0.942869	0.0447022	2.6208e-05	1.1341		3.51656
	Spleen	0.0165612	0.41864	0.620353	0.000716304	0.0280333	3.68412	0.00949946	0.000903818	0.000993824	1.24971	2.90426	0.887414	7.24543	0.330182	0.00209641	6.03663		23.4355
	SI
Homo sapiens	Testis	0.0111313	0.189349	0.314756	0.00135914	0.00677285	1.16887	0.0196096	0.00055542	0.00045087	0.072675	0.545873	0.0248991	1.34249	0.00308748	1.43462	0.560575		5.69707
	Ovary	0.00803267	0.170359	0.275016	0.00123313	0.00486671	0.618235	0.00968493	0.000543825	0.000675451	0.065879	0.452067	0.0206203	0.957128	0.00249397	1.05528	0.487929		4.13005
	Brain	0.00355084	0.0886579	0.125167	0.000696243	0.00251518	0.391985	0.00689281	0.000269794	0.000217576	0.0290246	0.235713	0.00864212	0.641858	0.000939928	0.433011	0.19856		2.1677
	Heart	0.0027881	0.0579272	0.096596	0.000421634	0.0017815	0.248407	0.00542806	0.000106358	8.73656e-05	0.0232431	0.166002	0.00709181	0.317361	0.000778693	0.426663	0.185397		1.54008
	Kidney	0.00272401	0.0634402	0.101551	0.00060819	0.00217578	0.327412	0.00714409	0.000145623	0.000402605	0.022623	0.197739	0.00678432	0.45371	0.000505397	0.388548	0.174705		1.75022
	Liver	0.00199042	0.0723673	0.0947611	0.00074869	0.00179564	0.260465	0.00578257	0.000261737	0.000182607	0.021712	0.161559	0.00863733	0.466866	0.000304346	0.341068	0.165692		1.60419
	Muscle	0.00110874	0.038325	0.065494	0.00032379	0.000814382	0.171216	0.00202124	6.86828e-05	5.8871e-05	0.0152966	0.133578	0.00330659	0.194127	0.000176613	0.375666	0.118154		1.11974
	Spleen	0.00729372	0.171948	0.28353	0.001228	0.00422659	0.659611	0.0103152	0.000359831	0.000308427	0.0619824	0.497921	0.0206646	1.03875	0.00205618	1.58465	0.525948		4.8708
	SI	0.00632607	0.134475	0.21452	0.00126841	0.00357387	0.501722	0.00949309	0.000805716	0.000358983	0.0480797	0.347216	0.0156357	0.793272	0.00126043	0.937822	0.395216		3.41104
	Oo	0.0155068	0.264082	0.440207	0.00190268	0.00946355	1.67665	0.0274302	0.000783721	0.000629695	0.101503	0.76334	0.0349141	1.87114	0.00432179	2.01412	0.786435		8.01243
Mus musculus	Testis	0.00421871	0.0565824	0.222582	0.000639093	0.00260876	2.70852	0.00319197	3.49231e-06	9.77847e-05	0.0249002	0.211861	0.00227349	1.44402	1.80835	1.07124	0.268482		7.82957
	Ovary	0.000862453	0.0270162	0.116579	0.000184285	0.000464398	1.38006	0.000862453	0	2.94856e-05	0.0113962	0.108522	0.000781368	0.585185	1.23222	0.699184	0.141914		4.30525
	Brain	0.00804734	0.133562	0.424435	0.0010831	0.00393648	3.1678	0.00499601	0.000176274	0.000555217	0.048449	0.354384	0.00548807	3.00498	3.25727	1.98202	0.47599		12.8732
	Heart	0.00127091	0.0341282	0.114128	0.000216902	0.000877776	1.11778	0.00144376	1.69455e-05	3.72801e-05	0.0145562	0.0910718	0.0010269	0.625834	1.10982	0.713645	0.153828		3.97969
	Kidney	0.00115439	0.0277728	0.115998	0.000273323	0.000556293	1.23559	0.000893927	1.28623e-05	1.60778e-05	0.0125729	0.0830388	0.000938945	0.638293	1.1338	0.654605	0.139832		4.04534
	Liver	0.000375807	0.0169702	0.0644894	0.000135834	0.000217334	0.783019	0.000511641	9.05559e-06	4.52779e-06	0.00733955	0.043014	0.000733503	0.417974	0.76148	0.344004	0.0678852		2.50816
	Muscle	0.00103877	0.018452	0.0714847	0.000333889	0.000347801	0.546057	0.000551844	0	1.3912e-05	0.0128547	0.0400852	0.000672415	0.366016	0.600522	0.419564	0.0866163		2.16461
	Spleen	0.00128441	0.0236073	0.0782478	0.000572093	0.000246785	0.851101	0.000364569	0	1.68263e-05	0.00636033	0.0422171	0.000970315	0.436866	0.780167	0.585425	0.0860944		2.89354
	SI	0.000514747	0.0130477	0.0680138	0.000216343	0.000171582	0.797993	0.000514747	0	7.46011e-06	0.0119063	0.051982	0.000417766	0.403793	0.718416	0.348663	0.0755634		2.49122
	Oo	0.000430846	0.0082666	0.0237771	0.00144555	0.00021341	1.18065	0.000289915	0	2.0133e-05	0.00256092	0.0121845	0.00059191	0.23161	0.520897	0.129552	0.0223959		2.13489

## Sheet: Recent-TE rel
Supplementary file S5C. Recently inserted TE copies (recent-TEs) transcriptome relative composition across somatic and germline tissues in vertebrates. Relative composition was calculated after normalization of the whole transcriptome to the exclusion of Unknown elements.
Species	Tissue	DNA Others	DNA TcMar	DNA hAT	DNA RC/Helitron	LTR Other	LTR ERV	LTR Gypsy	OtherRT	LINE Other	LINE CR1-L3	LINE L2	LINE RTE	LINE L1	SINE Other	SINE Alu-SVA	SINE MIR
Danio rerio	Testis	34.0806	6.53982	3.86008	5.21673	2.55982	3.86485	29.2564	1.60284	0.733817	0	11.8638	0.0649237	0.306948	0.0494373	0	0
	Ovary	14.7141	3.38215	7.20014	9.606	2.98117	9.20502	20.6241	9.43166	1.447	0	20.6764	0.069735	0.55788	0.104603	0	0
	Brain	17.2336	4.17524	9.89362	0.214532	4.45339	4.33946	12.6219	3.95479	1.1496	0	40.6383	0.0961695	1.08746	0.142035	0	0
	Heart	20.4962	5.7915	9.35969	0.250463	4.52648	4.97296	13.1493	2.5863	1.21783	0	36.5186	0.101637	0.822171	0.206904	0	0
	Kidney	25.6182	6.94361	11.327	2.44009	4.88018	6.14662	15.6504	4.65637	1.29374	0	19.9138	0.158306	0.791528	0.180141	0	0
	Liver	25.1346	6.50597	14.1821	1.07653	7.95694	6.85701	14.1587	6.59958	1.24035	0	14.7905	0.42125	1.00632	0.0702083	0	0
	Muscle	26.1655	11.6173	10.5923	1.40471	3.97874	4.15338	13.7737	5.58846	0.858011	0	21.2528	0.0607441	0.432802	0.121488	0	0
	Spleen	20.1402	4.29188	10.5389	0.325367	4.67641	8.0129	12.6627	3.11761	1.26301	0	34.057	0.124231	0.517629	0.272125	0	0
	SI	23.8336	4.93055	11.0745	0.292569	4.77657	6.15626	12.2232	3.56318	1.26267	0	30.9569	0.157063	0.646731	0.126267	0	0
	Oo	40.4555	3.14802	19.8259	1.13865	1.80844	0.334896	12.3242	5.82719	7.56865	0	5.42532	0.0669792	1.80844	0.267917	0	0
Xenopus laevis	Testis	23.1836	63.3642	11.1185	0	0	0	0	0	0	2.02554	0	0	0.308234	0	0	0
	Ovary	12.5708	81.7667	2.83126	0	0	0	0	0.11325	0	2.60476	0	0	0.11325	0	0	0
	Brain	18.8266	55.2091	23.3057	0.270368	0.0450613	0.0811103	0.0180245	0.27938	0	1.75739	0	0	0.207282	0	0	0
	Heart	17.2091	50	29.3557	0.279421	0.0657462	0.0328731	0.509533	0.0986193	0	2.12032	0	0	0.328731	0	0	0
	Kidney	17.6843	59.5227	20.5693	0.105435	0.0191699	0.105435	0.00958497	0.306719	0	1.52401	0	0	0.15336	0	0	0
	Liver	15.3041	52.2297	30.5743	0	0.0337838	0.0337838	0.101351	0.236486	0	1.11486	0	0	0.371622	0	0	0
	Muscle	19.1149	52.9992	15.5425	1.83951	0.266596	0	0.959744	0.0799787	0	9.14423	0	0	0.0533191	0	0	0
	Spleen	19.3086	52.0496	26.2051	0.140746	0.0175932	0.123153	0.00879662	0.413441	0	1.49543	0	0	0.237509	0	0	0
	SI	23.4883	48.589	25.3853	0.0592839	0.0237135	0.711406	0.0237135	0.165995	0	1.44653	0	0	0.106711	0	0	0
	Oo	19.3396	70.4403	7.2327	0	0	0.471698	0	0.157233	0	2.35849	0	0	0	0	0	0
Alligator mississippiensis	Testis	2.83364	2.74223	0	0.639854	0.822669	63.9854	7.49543	3.47349	0	18.0073	0	0	0	0	0	0
	Ovary	2.90323	3.22581	0	0.645161	0.322581	71.9355	5.16129	2.25806	0	13.5484	0	0	0	0	0	0
	Brain	1.31004	6.9869	0	1.31004	0.436681	36.0262	13.7555	7.64192	0	32.5328	0	0	0	0	0	0
	Heart	10.5263	5.59211	0	0.657895	0.657895	36.1842	7.23684	8.55263	0	30.5921	0	0	0	0	0	0
	Kidney	0.215517	4.09483	0	0.431034	0.862069	43.75	14.8707	6.68103	0	29.0948	0	0	0	0	0	0
	Liver	0.230415	3.22581	0	0.230415	0.230415	62.212	9.21659	4.37788	0	20.2765	0	0	0	0	0	0
	Muscle	2.13523	2.13523	0	1.42349	0	34.8754	16.726	8.18505	0	34.5196	0	0	0	0	0	0
	Spleen	2.60223	3.71747	0	0.743494	0	60.9665	8.92193	3.34572	0	19.7026	0	0	0	0	0	0
	SI
Gallus gallus	Testis	0	0	0	0	0	78.0761	0	0	0	21.9239	0	0	0	0	0	0
	Ovary	0	0	0	0	0	98.6874	0	0	0	1.31259	0	0	0	0	0	0
	Brain	0	0	0	0	0	82.2536	0	0	0	17.7464	0	0	0	0	0	0
	Heart	0	0	0	0	0	91.6303	0	0	0	8.3697	0	0	0	0	0	0
	Kidney	0	0	0	0	0	88.2945	0	0	0	11.7055	0	0	0	0	0	0
	Liver	0	0	0	0	0	75.1729	0	0	0	24.8271	0	0	0	0	0	0
	Muscle	0	0	0	0	0	94.2686	0	0	0	5.73142	0	0	0	0	0	0
	Spleen	0	0	0	0	0	90.8633	0	0	0	9.13668	0	0	0	0	0	0
	SI	0	0	0	0	0	99.9524	0	0	0	0.0475836	0	0	0	0	0	0
	Oo	0	0	0	0	0	98.5769	0	0	0	1.42311	0	0	0	0	0	0
Anolis carolinensis	Testis	0.137273	3.17712	3.9652	11.2812	10.2343	1.54721	13.5842	8.02716	4.45475	10.4179	8.60685	3.74689	20.7274	0.0926179	0	0
	Ovary	1.30693	2.31683	5.52475	3.66337	11.3069	0.554455	11.1881	17.901	3.14851	5.40594	10.6931	5.16832	21.7426	0.0792079	0	0
	Brain	0.206856	4.24869	4.79024	10.3451	5.54329	0.553167	16.7507	9.79895	4.51598	14.7891	13.4457	4.03021	10.731	0.251017	0	0
	Heart	0.306422	4.34309	4.93821	9.92453	7.28829	0.75466	15.9846	10.0284	4.58874	15.7086	10.5399	3.4922	12.0062	0.0962318	0	0
	Kidney	0.326278	2.88281	6.01962	7.20496	5.45792	1.4889	25.6004	10.6908	5.40836	17.1874	8.41507	3.18637	5.9556	0.175529	0	0
	Liver	0.281973	3.02024	4.90006	11.4418	4.98152	1.77956	8.86647	7.77618	4.61182	10.3578	21.3547	2.90745	17.6765	0.0438624	0	0
	Muscle	0.3235	3.28892	2.50327	10.1132	5.08357	0.423631	9.77432	7.85643	4.83709	12.9631	18.2623	2.66502	21.8748	0.0308095	0	0
	Spleen
	SI
Boa constrictor	Testis	0.924092	11.3531	7.12871	0	12.4752	0	0.132013	22.6403	3.82838	0.0660066	0	37.5578	1.32013	1.18812	0	1.38614
	Ovary
	Brain	1.66667	10.2778	13.1944	0	3.88889	0	0.277778	19.0278	0.416667	0.833333	0	48.3333	1.11111	0.555556	0	0.416667
	Heart
	Kidney	0.706714	8.55124	10.6714	0	6.28975	0	0.0706714	24.4523	17.4558	0.141343	0	28.2686	1.13074	1.9788	0	0.282686
	Liver	0.313972	7.43066	13.7101	0	4.18629	0	0	45.2119	5.28519	0.104657	0	22.0827	0.994244	0.470958	0	0.209314
	Muscle	0.381679	9.54198	9.54198	0	7.63359	0	0	26.3359	2.67176	0	0	40.8397	1.52672	1.52672	0	0
	Spleen	0.327284	10.5326	5.77209	0	3.68938	0	0.0595061	12.1095	39.3633	0.029753	0	26.4207	0.446296	0.208271	0	1.04136
	SI	0.795756	14.7657	10.9637	0	7.60389	0	0.265252	28.5588	1.14943	0	0	32.0071	0.707339	2.38727	0	0.795756
Python molurus	Testis	4.58333	22.0833	3.33333	0	10.3125	8.4375	2.91667	1.35417	0.3125	0	0	46.6667	0	0	0	0
	Ovary	3.9801	14.4279	15.4229	0	1.99005	5.47264	0.497512	0.497512	0.497512	5.47264	0	51.7413	0	0	0	0
	Brain	4.0333	22.1832	5.88344	0	4.49584	5.93895	1.70213	0.832562	0.555042	0.0370028	0	54.3386	0	0	0	0
	Heart	1.88802	25.0651	3.51562	0	4.94792	11.0677	0.585937	1.17187	0.716146	0	0	51.0417	0	0	0	0
	Kidney	5.29883	24.7381	2.46457	0	0.400493	2.18731	0.677757	0.64695	0.462107	0	0	63.1238	0	0	0	0
	Liver	6.19469	19.9115	1.47493	0	3.39233	8.84956	1.17994	0.294985	0.294985	0	0	58.4071	0	0	0	0
	Muscle	4.24837	25.4902	2.94118	0	3.26797	2.28758	0	1.30719	0.326797	0	0	60.1307	0	0	0	0
	Spleen	4.45709	24.7511	7.4917	0	6.82788	5.40541	4.789	0.284495	0.806069	2.41821	0	42.7691	0	0	0	0
	SI	2.38256	19.1279	0.74174	0	0.112385	0.899078	0.0449539	0.472016	0.022477	0	0	76.1969	0	0	0	0
Crotalus viridis	Testis	3.23262	2.69255	29.8137	0.0743582	0.876644	0.520507	8.23419	11.0402	2.42642	11.9286	0.375704	28.4322	0.324828	0	0	0.0273951
	Ovary	8.41346	3.84615	36.0577	0	0.320513	0.480769	5.36859	11.0577	0.961538	19.6314	0.240385	13.4615	0.160256	0	0	0
	Brain	5.00996	3.13123	45.2889	0.0569314	0.455451	0.483917	8.99516	7.20182	1.67948	10.0484	0.170794	17.3071	0.0569314	0	0	0.113863
	Heart	5.02319	3.65805	32.1537	0.0530152	0.781975	0.291584	9.70179	6.0835	3.33996	14.2876	0.410868	24.1617	0.0265076	0	0	0.0265076
	Kidney	4.1949	4.1949	33.656	0	0.387222	0.225879	10.4873	7.87351	1.1294	12.1652	0.129074	25.3953	0.129074	0	0	0.0322685
	Liver	3.41772	2.8692	41.8143	0.021097	0.738397	0.337553	12.0042	10.443	2.74262	8.27004	0.421941	16.8143	0.0632911	0	0	0.0421941
	Muscle	3.85656	2.70636	32.138	0.067659	0.473613	0.202977	9.26928	21.1773	2.23275	9.4046	0.067659	18.4032	0	0	0	0
	Spleen	4.52885	3.56465	41.1833	0	0.438276	0.350621	14.0541	6.80789	0.55515	6.92476	0.0876552	21.3587	0.0584368	0	0	0.0876552
	SI	4.10837	3.05419	32.5567	0.0492611	1.02463	0.423645	9.65025	6.49261	3.33005	14.0542	0.433498	24.734	0.0492611	0	0	0.0394089
Ornithorhynchus anatinus	Testis	0	0	0.0234824	0	0	5.83099	0	0	0	0.00440296	61.6532	0	0	0.0205471	0	32.4674
	Ovary	0	0	0.0210837	0	0	5.99831	0	0	0	0	55.0285	0	0	0.0158128	0	38.9363
	Brain	0	0	0.0277047	0	0	0.660295	0	0	0	0.00461744	57.8889	0	0	0.0323221	0	41.3862
	Heart	0	0	0.0102249	0	0	0.521472	0	0	0	0	54.2127	0	0	0.0817996	0	45.1738
	Kidney	0	0	0.0141706	0	0	1.9272	0	0	0	0.00885661	76.8435	0	0	0.00177132	0	21.2045
	Liver	0	0	0.0150725	0	0	0.340638	0	0	0	0.0090435	57.378	0	0	0.012058	0	42.2452
	Muscle
	Spleen
	SI
Monodelphis domestica	Testis	0	0	0.809838	0	0	70.9058	0	0	0	0	0	0.129974	26.1148	0.089982	0	1.94961
	Ovary	0.023855	0	0.709685	0	0	74.9165	0	0	0	0	0.00596374	0.0954198	22.1374	0.0178912	0	2.09327
	Brain	0	0	0.757906	0	0	63.2225	0	0	0	0	0.0163577	0.103599	33.8222	0.0599782	0	2.01745
	Heart	0.0155015	0	1.42614	0	0	68.7955	0	0	0	0	0	0.10851	28.1817	0.0310029	0	1.44164
	Kidney	0.0170532	0	1.46658	0	0	67.8973	0	0	0	0	0.0255798	0.0937926	28.9137	0.0596862	0	1.52626
	Liver	0	0	0.597336	0	0	76.8312	0	0	0	0	0	0.0391696	20.9949	0.0293772	0	1.50803
	Muscle	0	0	1.44995	0	0	69.13	0	0	0	0	0.0233863	0.116932	26.754	0.0467727	0	2.47895
	Spleen	0.00594943	0	2.13981	0	0	58.1398	0	0	0	0	0.0237977	0.174517	37.7293	0.0674269	0	1.71939
	SI
Homo sapiens	Testis	0	0	0.0743811	0	0	27.9566	0	0	0	0	0	0	30.2412	0	41.7278	0
	Ovary	0	0	0.0159591	0	0	47.4465	0	0	0	0	0	0	28.3754	0	24.1621	0
	Brain	0	0	0.204499	0	0	12.0654	0	0	0	0	0	0	53.5787	0	34.1513	0
	Heart	0	0	0.0733676	0	0	18.7821	0	0	0	0	0	0	42.0396	0	39.1049	0
	Kidney	0	0	0	0	0	33.8624	0	0	0	0	0	0	37.2134	0	28.9242	0
	Liver	0	0	0	0	0	26.6028	0	0	0	0	0	0	35.1511	0	38.2461	0
	Muscle	0	0	0.197239	0	0	8.48126	0	0	0	0	0	0	46.9428	0	44.3787	0
	Spleen	0	0	0.0628009	0	0	26.0624	0	0	0	0	0	0	24.1784	0	49.6965	0
	SI	0	0	0	0	0	29.9898	0	0	0	0	0	0	31.3715	0	38.6387	0
	Oo	0	0	0.00619003	0	0	4.67967	0	0	0	0	0	0	3.05788	0	92.2563	0
Mus musculus	Testis	0	0	0.0208507	0	0	44.2484	0	0	0	0	0	0	53.1741	1.28793	1.26869	0
	Ovary	0	0	0.111176	0	0	74.0854	0	0	0	0	0	0	23.294	1.16999	1.3394	0
	Brain	0	0	0.0190089	0	0	33.1967	0	0.0030304	0	0	0	0	63.6027	1.75874	1.41988	0
	Heart	0	0	0.0292453	0	0	66.2071	0	0	0	0	0	0	31.6956	1.23666	0.831401	0
	Kidney	0	0	0.00954563	0	0	63.76	0	0	0	0	0	0	33.1209	1.43423	1.67526	0
	Liver	0	0	0.0181127	0	0	60.768	0	0	0	0	0	0	37.1536	1.16374	0.896577	0
	Muscle	0	0	0.000998622	0	0	7.22503	0	0	0	0	0	0	88.8634	2.74022	1.17038	0
	Spleen	0	0	0	0	0	72.3643	0	0	0	0	0	0	16.8907	8.26592	2.47912	0
	SI	0	0	0.0407685	0	0	29.3125	0	0	0	0	0	0	69.4389	0.586047	0.621719	0
	Oo	0	0	0	0	0	89.3292	0	0	0	0	0	0	4.2756	5.20975	1.18547	0

## Sheet: Tot-TE rel
Supplementary file S5D. Total-TE transcriptome relative composition across somatic and germline tissues in vertebrates. Relative composition was calculated after normalizationof the whole transcriptome to the exclusion of Unknown elements.
Species	Tissue	DNA Others	DNA TcMar	DNA hAT	DNA RC/Helitron	LTR Other	LTR ERV	LTR Gypsy	OtherRT	LINE Other	LINE CR1-L3	LINE L2	LINE RTE	LINE L1	SINE Other	SINE Alu-SVA	SINE MIR
Danio rerio	Testis	36.8976	10.5253	19.8455	3.35916	2.16313	8.742	8.71738	1.95951	0.676907	0.000469802	5.51086	0.598019	0.573433	0.43073	0	0
	Ovary	37.6638	7.00884	28.9648	4.10876	3.00184	6.20595	5.17472	2.06244	0.685	0.00124094	3.67567	0.622952	0.299067	0.524918	0	0
	Brain	45.7617	14.0258	23.9986	1.81183	1.5182	2.02379	1.92888	2.23671	0.468567	0.000869864	4.43254	0.689513	0.502975	0.600013	0	0
	Heart	41.5099	12.8984	22.4288	1.81327	1.75858	7.62029	2.40465	1.81614	0.672821	0.000507918	5.52851	0.461866	0.586983	0.499283	0	0
	Kidney	43.569	14.4008	25.1559	2.72962	1.8314	3.48532	2.20201	1.96729	0.496267	0.000301316	2.77723	0.511332	0.359771	0.513743	0	0
	Liver	43.4295	14.4326	24.4519	3.13557	2.7109	1.66863	2.81237	2.01814	0.621351	0.00125272	2.98148	0.467266	0.397114	0.871896	0	0
	Muscle	45.6906	15.2593	23.0656	2.05138	1.6991	3.49267	2.12398	1.92474	0.463654	0	2.77821	0.624943	0.310615	0.515217	0	0
	Spleen	41.4162	12.8947	23.3903	2.72122	2.01739	5.44408	2.64876	2.12066	0.641961	0.000940946	4.95902	0.476354	0.459652	0.808743	0	0
	SI	45.147	12.6801	22.7496	2.47763	1.87122	6.20068	1.90762	1.52019	0.479622	0	3.57797	0.403187	0.46314	0.522006	0	0
	Oo	41.8989	5.22334	38.1927	4.43981	4.35119	0.145264	2.62709	0.788576	0.621999	0	0.872145	0.180038	0.247902	0.411114	0	0
Xenopus laevis	Testis	57.8571	6.94742	16.6244	0.0329298	0.370949	6.31837	2.0958	3.39893	0.144605	2.8455	1.1489	0.012365	2.18508	0.00325394	0	0.0144475
	Ovary	61.1322	8.13467	21.6843	0.00524705	0.167323	0.598164	1.15901	3.65486	0.0268182	1.07331	0.660545	0.0174902	1.52747	0.132342	0	0.0262352
	Brain	57.2607	9.83346	17.5153	0.0521387	0.290298	0.882663	2.40166	5.01353	0.110527	3.27356	1.3484	0.0167409	1.95709	0.0133654	0	0.0306081
	Heart	54.8319	8.36504	12.5257	0.0326958	0.565589	2.43517	12.5281	3.87804	0.133223	2.39704	0.992237	0.0100388	1.27311	0.00209142	0	0.0300467
	Kidney	60.0456	9.74926	15.2429	0.0560726	0.287531	1.11749	1.90535	4.33432	0.152052	3.50024	1.51849	0.0103198	2.04932	0.00396524	0	0.0270958
	Liver	59.2494	8.53685	16.5131	0.0508555	0.274881	0.970015	2.63942	4.78058	0.122969	2.88257	1.47775	0.0274718	2.43616	0.00474215	0	0.033195
	Muscle	63.0802	9.25994	16.9274	0.0767695	0.194155	0.926726	1.2401	3.38449	0.0981643	2.48328	0.993999	0.0295179	1.28712	0.0032035	0	0.0149878
	Spleen	56.284	9.61095	15.3104	0.0709356	0.354085	2.29154	2.36865	6.57283	0.194022	3.3442	1.60023	0.0210582	1.94195	0.00311424	0	0.0320322
	SI	58.1325	9.86226	15.6508	0.0419165	1.32235	1.04729	1.94798	4.66859	0.223347	3.29288	1.76174	0.0168799	1.99891	0.00311541	0	0.0295115
	Oo	13.4818	2.9992	5.5557	0.00201532	0.0313047	5.63135	1.27127	2.11045	0.0193471	0.503293	0.157598	0.010614	0.695555	67.5187	0	0.0118232
Alligator mississippiensis	Testis	17.1286	3.35103	18.235	1.33136	1.19243	15.0669	6.47963	3.56772	1.21601	23.5566	1.15801	2.60409	2.97501	0.950244	0	1.18733
	Ovary	22.3844	3.58462	19.1928	0.355859	1.78921	9.64042	12.5865	2.92374	0.917545	13.6975	1.48419	3.44947	4.32114	1.41971	0	2.25294
	Brain	25.6205	4.2556	21.691	0.461032	1.10096	5.61723	3.88453	3.85795	0.532589	26.0662	1.3463	1.66012	0.976243	1.10811	0	1.82164
	Heart	25.1924	4.42268	20.7756	0.450495	0.989129	6.08755	3.4453	4.16022	0.407404	27.0101	1.07335	2.0096	1.71384	1.05964	0	1.20262
	Kidney	23.717	4.13348	21.2753	0.401077	1.35775	6.87739	4.61636	4.05622	0.545374	25.9041	1.50546	1.6543	1.19301	0.941906	0	1.82132
	Liver	22.0443	3.47951	28.5773	0.361097	1.06745	7.11265	4.34266	3.64581	0.528975	22.9138	1.23533	1.04211	1.33352	1.03578	0	1.27968
	Muscle	23.6767	4.82676	22.8688	0.488833	1.26313	6.14027	3.50766	4.78198	0.509357	24.8988	1.49449	1.56352	1.16424	1.17357	0	1.64188
	Spleen	17.492	3.40262	21.6945	0.401194	1.81289	12.0258	4.50089	5.00489	0.529074	24.3775	1.10579	1.33397	2.66794	2.10125	0	1.54961
	SI
Gallus gallus	Testis	4.45093	1.8954	6.88933	0	0.0552076	24.2401	0.000908019	0	0	60.8584	0.494871	0.00308727	0.0138019	0.732953	0	0.365024
	Ovary	2.27968	1.13764	3.79934	0	0.0246528	46.0739	0.00440944	0	0	45.2367	0.428117	0.00501073	0.104023	0.568017	0	0.338525
	Brain	2.83824	2.59723	4.75701	0	0.00283046	13.6698	0.00127371	0	0	73.6323	0.295783	0.000990659	0.00268893	1.16855	0	1.03326
	Heart	1.10431	0.891415	2.62437	0	0.00930496	21.8188	0.000372198	0	0	72.5033	0.158929	0	0.00260539	0.356566	0	0.53001
	Kidney	0.816912	0.865517	2.52795	0	0.00126575	22.5665	0.000253149	0	0	72.4353	0.121512	0.000253149	0.00177204	0.215936	0	0.446808
	Liver	0.545328	0.664028	1.70545	0	0.00319372	13.7796	0	0	0	82.8223	0.0822384	0	0.00133072	0.208923	0	0.187631
	Muscle	1.58741	0.898348	2.94815	0	0.0015111	20.6197	0.00075555	0	0	73.1606	0.222132	0.00075555	0.0030222	0.246309	0	0.311286
	Spleen	2.93858	1.52873	5.47989	0	0.0294271	23.1574	0.00233548	0	0	65.5252	0.424201	0.000467096	0.0136236	0.543622	0	0.35655
	SI	0.680853	0.441558	1.10769	0	0.00664711	82.3885	0.00142438	0	0	14.8719	0.19514	0	0.00237397	0.163804	0	0.140064
	Oo	2.64834	2.6552	4.15095	0	0.0107242	36.0045	0.00720804	0.0432483	0	52.8311	0.307133	0.00087903	0.0101967	0.705685	0	0.624814
Anolis carolinensis	Testis	8.80031	10.2568	13.3879	8.40634	2.65679	0.845255	7.3675	6.72108	4.85149	10.3524	13.2505	6.07667	6.17023	0.845205	0	0.0115021
	Ovary	21.3868	5.85154	21.5919	2.82186	2.00598	0.374235	5.02443	5.94493	1.97368	8.8405	12.4389	3.6623	7.52471	0.540639	0	0.0175532
	Brain	13.7882	13.2239	18.63	5.8445	1.78638	0.42369	5.23816	5.17296	4.01219	9.85728	10.8679	3.88334	6.38789	0.846323	0	0.0372359
	Heart	12.8417	14.2185	16.5642	6.28409	2.23672	1.01453	5.99818	5.70372	4.38665	9.93561	9.96	4.11056	5.96824	0.759831	0	0.0174237
	Kidney	13.0886	8.63475	17.9876	7.26848	1.86994	0.981128	10.1469	5.80083	5.2834	9.79043	10.0943	5.42166	3.03031	0.589612	0	0.0120532
	Liver	11.7342	17.7303	17.0022	5.35276	1.33395	1.09325	5.3038	2.96795	10.6514	6.22309	11.8816	3.03523	5.19357	0.483854	0	0.0128554
	Muscle	15.3872	13.3243	17.9712	5.62405	1.32066	0.791733	4.32834	4.12125	4.46223	11.372	9.76651	4.02561	6.74304	0.747656	0	0.0141381
	Spleen
	SI
Boa constrictor	Testis	6.69416	10.4201	13.8111	0.226991	6.86199	7.31163	3.19286	4.73604	1.56507	9.82233	9.72235	9.77204	7.09726	3.66617	0.0033526	5.09655
	Ovary
	Brain	7.49834	12.2403	17.3176	0.155972	6.23754	1.01398	4.3632	4.05928	1.64823	9.31322	7.66567	12.1631	6.99702	3.70291	0.00200392	5.62167
	Heart
	Kidney	6.79046	11.8891	14.1279	0.157547	6.22359	3.04934	3.49548	5.08297	1.78528	10.3296	9.94901	9.77723	7.74384	3.77621	0.002454	5.81991
	Liver	7.80875	13.0295	13.6241	0.154307	5.39299	1.08827	3.3798	5.61689	1.47496	10.7917	9.77764	8.74456	8.41527	3.69931	0.00147662	7.00048
	Muscle	7.81636	12.6863	15.4732	0.272724	4.98312	1.38832	2.28162	4.39239	1.43257	12.2715	8.15186	8.78273	7.94706	5.55018	0	6.57006
	Spleen	6.22975	13.7391	13.3224	0.230047	6.62929	1.65375	3.22772	5.16532	1.87118	9.89593	10.9611	10.278	7.2425	3.73289	0.00240415	5.81849
	SI	7.50304	12.5729	14.396	0.251407	9.14934	1.54741	2.48914	5.05203	1.72968	9.32847	10.0967	9.3821	7.23613	3.64583	0.00649469	5.6133
Python molurus	Testis	6.68771	9.36554	13.4434	0.242777	10.2921	11.9972	1.76985	3.88039	1.7221	7.56818	8.74484	6.76216	10.8222	3.55345	0	3.14801
	Ovary	11.2481	4.93684	21.0418	0.188265	9.0416	1.37931	4.98171	4.3857	0.927669	9.76735	10.3243	6.01278	7.78228	5.77476	0	2.20748
	Brain	8.32729	12.241	15.2621	0.247808	5.453	1.70793	1.61035	4.80959	2.2983	8.76561	10.0449	9.54103	11.8709	3.95603	0	3.86411
	Heart	4.56966	8.95186	7.40127	0.297184	11.2124	1.71771	1.20327	3.73406	3.04523	7.39183	9.92552	11.4049	16.7375	10.3993	0	2.00836
	Kidney	5.92434	13.6654	8.50056	0.380597	6.52484	1.95148	1.61655	6.25983	3.28328	9.40103	10.019	12.2817	13.2115	3.44229	0	3.53758
	Liver	6.67914	15.067	11.4653	0.263538	10.8816	2.71189	1.79093	4.55099	2.39451	6.99651	9.1955	9.2295	8.26036	6.38726	0	4.12593
	Muscle	7.84958	16.6956	16.9026	0.235513	5.26152	1.12322	1.48037	6.25275	2.09374	8.3232	8.24814	7.09905	10.1762	5.17871	0	3.07979
	Spleen	6.41651	12.4853	15.1481	0.20431	7.72167	5.02442	1.68153	4.48049	2.65962	7.24808	9.16842	7.762	12.0046	3.57095	0	4.42403
	SI	7.66618	11.2957	8.61923	0.442824	6.73604	1.89262	1.55966	6.11933	4.42689	9.61271	10.4505	12.699	11.7817	3.57022	0	3.1274
Crotalus viridis	Testis	5.09347	10.1272	16.6069	0.137713	1.50346	3.13347	5.62326	11.6297	3.03884	18.6893	5.01091	6.83648	8.83231	0.59531	0	3.14168
	Ovary	11.8714	9.57955	13.831	0.176719	0.725641	1.85554	2.21836	8.12905	2.36224	16.3856	3.51326	4.29285	22.548	0.446488	0	2.06432
	Brain	9.08049	11.5989	19.4718	0.249531	0.893753	3.13144	3.24867	9.88457	1.98081	19.2072	4.22217	5.9869	7.18347	0.715517	0	3.14467
	Heart	5.45652	9.85238	17.099	0.138347	3.85494	4.42693	4.96834	10.691	2.1773	19.3059	4.30703	5.31704	9.19495	0.488986	0	2.7213
	Kidney	6.89541	11.1637	20.744	0.141308	1.12555	4.20892	4.41986	11.3689	1.94841	18.0853	3.785	4.96707	7.72728	0.490686	0	2.92855
	Liver	5.11648	10.2127	18.7164	0.173846	1.60747	3.38125	4.51219	8.61416	2.4856	17.1636	3.4896	4.80032	16.7866	0.526121	0	2.41364
	Muscle	7.04027	10.857	16.4817	0.135749	1.04074	4.47382	3.91312	9.51819	3.72327	18.4816	4.22495	5.78312	11.2052	0.569557	0	2.55169
	Spleen	7.33518	9.73435	17.4512	0.0869122	1.28267	16.0777	2.83872	7.47018	2.32045	14.7621	3.33668	4.96682	9.73096	0.453796	0	2.15232
	SI	5.14764	10.1237	16.9813	0.158294	2.97353	5.36237	5.73887	10.2569	2.19341	20.3528	4.05263	5.40986	8.11378	0.472169	0	2.6628
Ornithorhynchus anatinus	Testis	0.246447	1.55252	0.744862	0.00217416	0.354792	1.97136	0.103635	0.0297774	0.0405629	1.77317	42.3179	2.39731	0.0553984	1.14425	0.000532881	47.2653
	Ovary	0.368206	2.26125	1.00437	0.00452997	0.249042	2.83933	0.0610746	0.0343212	0.0376254	2.03209	38.8046	2.22123	0.133607	1.19911	0.00175869	48.7478
	Brain	0.401669	1.8363	0.768832	0.00322737	0.0105985	1.25039	0.0428723	0.0362183	0.0213565	2.38965	40.9695	2.17449	0.0693288	1.41877	0.00633522	48.6005
	Heart	0.3247	1.43829	0.73739	0.00147352	0.00512222	0.750897	0.0327331	0.0196469	0.0383465	1.67002	39.1517	1.35806	0.0736057	0.882637	0.000245586	53.5151
	Kidney	0.184858	1.56367	0.525794	0.000823944	0.0341348	1.60804	0.0395493	0.0137422	0.0260131	1.53754	43.6573	2.08325	0.0368127	0.948948	0.000205986	47.7393
	Liver	0.184562	1.51815	0.627392	0.000536691	0.074451	0.69415	0.0638066	0.0132384	0.0161007	1.72573	40.2119	1.44728	0.0262382	1.07264	0.000327978	52.3235
	Muscle
	Spleen
	SI
Monodelphis domestica	Testis	0.0723382	1.27239	2.29513	0.00337216	0.152182	22.4656	0.106495	0.00358972	0.00511262	4.83763	11.6374	3.25109	30.4052	2.85578	0.000761455	20.6359
	Ovary	0.0665694	1.35948	2.22327	0.00407882	0.187164	20.5938	0.0566417	0.0043097	0.00207789	4.69949	11.7384	2.79368	28.9288	1.23265	0.000846548	26.1088
	Brain	0.119293	1.28119	2.16063	0.0028966	0.117756	14.2425	0.0722969	0.0231728	0.00366509	4.90117	13.9087	2.47565	34.888	1.03231	0.00212812	24.7687
	Heart	0.0473559	1.30806	2.46388	0.0241085	0.0859294	14.6393	0.0292746	0.0049939	0.00172203	4.99941	13.5533	3.1985	27.6276	1.26828	0.000344407	30.7479
	Kidney	0.0593903	1.27547	2.33774	0.0152959	0.0773234	16.8624	0.0411407	0.00516896	0.0028482	4.53223	12.0677	2.39977	31.1854	1.29984	0.000738423	27.8375
	Liver	0.0524764	1.06541	2.06927	0.0106371	0.0663755	19.0535	0.0316277	0.00226925	0.00156011	3.95161	11.0467	2.32811	30.046	1.2054	0.000283656	29.0688
	Muscle	0.0626031	1.49055	2.4214	0.0188803	0.0643421	14.0643	0.0231035	0.00124212	0.00124212	4.969	13.4343	3.1145	26.8123	1.27119	0.000745275	32.2503
	Spleen	0.0706672	1.78635	2.64706	0.00305648	0.119619	15.7202	0.0405344	0.00385661	0.00424067	5.33254	12.3925	3.78662	30.9164	1.4089	0.00894542	25.7584
	SI
Homo sapiens	Testis	0.19436	3.31757	5.5153	0.0238155	0.118677	20.4806	0.343608	0.00973232	0.00790035	1.27322	9.56481	0.436294	23.5235	0.229969	25.138	9.82265
	Ovary	0.194196	4.1183	6.64871	0.0298118	0.117656	14.9462	0.23414	0.0131473	0.0163295	1.59217	10.929	0.498511	23.1393	0.214377	25.5122	11.796
	Brain	0.163534	4.08233	5.76456	0.0320654	0.115836	18.0524	0.317448	0.0124253	0.0100204	1.33673	10.8553	0.398012	29.5607	0.211632	19.9423	9.14466
	Heart	0.18081	3.75662	6.26432	0.0273433	0.115531	16.1084	0.352014	0.0068974	0.00566572	1.50708	10.7654	0.459909	20.5806	0.176869	27.6694	12.0232
	Kidney	0.155461	3.62058	5.79556	0.0347098	0.124173	18.6856	0.407718	0.0083108	0.0229769	1.29111	11.2851	0.387186	25.8935	0.14275	22.1747	9.97052
	Liver	0.123544	4.50406	5.89981	0.0466133	0.111796	16.2165	0.360022	0.0162957	0.0113691	1.35179	10.0586	0.537759	29.067	0.144009	21.2348	10.3159
	Muscle	0.0989146	3.41912	5.84296	0.0288866	0.0726541	15.274	0.180322	0.00612745	0.0052521	1.3638	11.917	0.294993	17.3188	0.121674	33.5145	10.541
	Spleen	0.149473	3.52355	5.81047	0.0251657	0.0866169	13.5176	0.211392	0.00737414	0.00632069	1.27011	10.2039	0.423486	21.2875	0.223799	32.4748	10.7784
	SI	0.185073	3.93391	6.27591	0.0371079	0.104556	14.6779	0.277726	0.0235717	0.0105022	1.40567	10.158	0.457431	23.2076	0.246219	27.4365	11.5623
	Oo	0.193534	3.29591	5.49405	0.0237465	0.118111	20.9256	0.342346	0.00978132	0.00785898	1.26682	9.52695	0.435749	23.3529	0.0539386	25.1375	9.81518
Mus musculus	Testis	0.0554436	0.743624	0.0265285	0.00839916	0.0342851	35.5963	0.0419499	4.5897e-05	0.00128512	0.327246	2.78434	0.029879	18.9777	23.7659	14.0786	3.52847
	Ovary	0.0205875	0.644899	0.0126692	0.00439904	0.0110856	32.9432	0.0205875	0	0.000703846	0.272037	2.59051	0.0186519	13.9689	29.4141	16.6901	3.38761
	Brain	0.0646158	1.07243	0.0433017	0.00869668	0.0316078	25.4358	0.0401152	0.00141539	0.00445809	0.389019	2.84551	0.0440662	24.1284	26.1541	15.9145	3.82194
	Heart	0.0328712	0.882702	0.0199857	0.00561002	0.0227031	28.9107	0.0373417	0.000438283	0.000964223	0.376485	2.35551	0.02656	16.1868	28.7047	18.4579	3.97865
	Kidney	0.0293738	0.706689	0.016446	0.0069548	0.0141551	31.4399	0.0227463	0.000327285	0.000409106	0.319921	2.11295	0.0238918	16.2416	28.8499	16.6567	3.55807
	Liver	0.0153775	0.694394	0.00852245	0.00555812	0.00889299	32.04	0.0209356	0.000370541	0.000185271	0.300324	1.76007	0.0300138	17.1029	31.1586	14.0761	2.77776
	Muscle	0.0496114	0.881267	0.032336	0.0159465	0.016611	26.0797	0.0263561	0	0.000664439	0.613941	1.91447	0.0321145	17.4809	28.6809	20.0384	4.13679
	Spleen	0.0456109	0.838324	0.0252951	0.0203158	0.00876367	30.2237	0.0129463	0	0.000597523	0.225864	1.49918	0.0344571	15.5137	27.7047	20.7892	3.05732
	SI	0.0212397	0.538379	0.0129285	0.00892681	0.00707989	32.927	0.0212397	0	0.000307821	0.491283	2.1449	0.017238	16.6614	29.6435	14.3866	3.11792
	Oo	0.0201812	0.387215	1.11374	0.0677108	0.0099963	55.3028	0.0135799	0	0.000943047	0.119956	0.570732	0.0277256	10.8488	24.3993	6.06832	1.04905
