# Supplementary material for: Vertebrate Lineages Exhibit Diverse Patterns of Transposable Element Regulation and Expression across Tissues
Source: Genome Biol Evol. 2020 Apr 9;12(5):506–21. doi: 10.1093/gbe/evaa068 (PMC7211425; doi:10.1093/gbe/evaa068)
Supplement: evaa068_Supplementary_Data [file evaa068_supplementary_data.zip › Supplementary_fileS6.xlsx]

## Sheet: Genome-Transcriptome
Supplementary file S6. Linear model testing of a correlation between the fraction of TEs in germline tissue transcriptomes (after normalization) and genomic abundance of major TE subfamilies.
	Testis		Ovary
Total-TE transcription vs total genomic abundance (%)	Adjusted R-squared	p-value	Adjusted R-squared	p-value
Danio rerio	0.9114	2.123e-08	0.8787	1.57e-07
Xenopus laevis	0.9431	2.54e-10	0.9474	1.463e-10
Alligator mississippiensis	0.8607	1.397e-07	0.8269	6.499e-07
Gallus gallus	0.9746	2.931e-10	0.6458	0.0005683
Anolis carolinensis	0.3784	0.00868	0.2111	0.04837
Boa constrictor	0.3141	0.01404	NA	NA
Python molurus	0.228	0.03526	0.1649	0.06643
Crotalus viridis	0.9212	2.514e-09	0.444	0.002882
Ornithorhynchus anatinus	0.9846	2.693e-14	0.9637	1.084e-11
Monodelphis domestica	0.9509	9.013e-11	0.9081	7.44e-09
Homo sapiens	0.8738	6.972e-08	0.8448	3.006e-07
Mus musculus	0.543	0.0006807	0.3703	0.007326
	Testis		Ovary
Recent-TE transcripts vs recent-TE genomic abudance (%)	Adjusted R-squared	p-value	Adjusted R-squared	p-value
Danio rerio	0.5668	0.00114	0.224	0.04987
Xenopus laevis	0.6636	0.000132	0.4872	0.002287
Alligator mississippiensis	0.6913	3.994e-05	0.5969	0.0002735
Gallus gallus	0.6405	0.01045	0.3333	0.07816
Anolis carolinensis	0.2427	0.03573	0.04116	0.228
Boa constrictor	0.9273	5.508e-09	NA	NA
Python molurus	0.815	2.508e-06	0.7061	5.363e-05
Crotalus viridis	0.8375	1.07e-06	0.8352	1.172e-06
Ornithorhynchus anatinus	0.9854	1.177e-11	0.9369	3.77e-08
Monodelphis domestica	0.2246	0.06794	0.1586	0.1101
Homo sapiens	0.5829	0.001447	0.248	0.04781
Mus musculus	0.7703	0.0002356	0.1189	0.1597
	Testis		Ovary
Recent-TE transcripts vs total genomic abundance (%)	Adjusted R-squared	p-value	Adjusted R-squared	p-value
Danio rerio	0.4419	0.004097	0.04908	0.2121
Xenopus laevis	0.1814	0.05642	0.0157	0.2844
Alligator mississippiensis	-0.0486	0.5899	-0.06256	0.7375
Gallus gallus	0.0939	0.1623	-0.06343	0.6046
Anolis carolinensis	-0.07535	0.8926	-0.07514	0.8855
Boa constrictor	0.05446	0.1937	NA	NA
Python molurus	0.1282	0.09503	0.148	0.07842
Crotalus viridis	0.3428	0.01012	0.578	0.0003811
Ornithorhynchus anatinus	0.9191	3.033e-09	0.9742	9.876e-13
Monodelphis domestica	0.2922	0.01788	0.2367	0.03224
Homo sapiens	0.765	5.693e-06	0.6356	0.0001316
Mus musculus	0.9246	1.85e-09	0.4366	0.003183
