# Supplementary material for: Vertebrate Lineages Exhibit Diverse Patterns of Transposable Element Regulation and Expression across Tissues
Source: Genome Biol Evol. 2020 Apr 9;12(5):506–21. doi: 10.1093/gbe/evaa068 (PMC7211425; doi:10.1093/gbe/evaa068)
Supplement: evaa068_Supplementary_Data [file evaa068_supplementary_data.zip › Supplementary_fileS7.xlsx]

## Sheet: TE-regulator LM
Supplementary file S7. Relationship between recent-TE and silencing mechanism expression levels in the germline across vertebrate species.
Percentages (left) were calculated after within-species RNAseq data normalization in DESeq2. Multiple linear regression analyses (right) were performed after testing that model assumptions (e.g., normality) where not violated; when necessary, data were log2-transformed to meet the model assumptions.
Testis	TE	Total regulators	PIWI pathway	siRNA pathway	Transcriptional regulation	Post-transcriptional regulation			Linear Model		PIC
Danio rerio	1.93799	1.19321	0.739928	0.0439093	0.348047	0.0613233		Testis	Adj. R^2	P-val	Adj. R^2	P-val
Xenopus laevis	0.0174962	0.366912	0.195842	0.0160011	0.107953	0.0471166		Total regulators	0.393	0.01725	0.5713	0.004315
Alligator mississippiensis	0.0626487	0.760718	0.399944	0.050852	0.219328	0.0905944		PIWI	0.4085	0.01499	0.4126	0.01963
Gallus gallus	0.0489668	0.231789	0.0496985	0.0476063	0.11854	0.0172521		siRNA	-0.08782	0.7448	0.1442	0.1357
Anolis carolinensis	0.252934	0.254986	0.133851	0.0183101	0.0740289	0.0287954		Transcription	0.3565	0.02375	0.3886	0.02392
Boa constrictor	0.0253871	0.386358	0.110075	0.0223477	0.182125	0.0718103		Post-Transcription	-0.05564	0.5314	-0.111	0.9759
Python molurus	0.0762584	0.538357	0.166564	0.0209376	0.237538	0.113317
Crotalus viridis	0.208665	0.637632	0.224451	0.0234128	0.257491	0.132278
Ornithorhynchus anatinus	0.191762	0.974976	0.678021	0.0804326	0.163505	0.0530176
Monodelphis domestica	0.0992718	0.541082	0.234066	0.042728	0.197323	0.0669653
Homo sapiens	0.0324495	0.682901	0.232284	0.0508862	0.271743	0.127988
Mus musculus	0.235627	0.694969	0.378932	0.0423967	0.205431	0.0619113
Ovary	TE	Total regulators	PIWI pathway	siRNA pathway	Transcriptional regulation	Post-transcriptional regulation			Linear Model		PIC
Danio rerio	0.0819584	0.667037	0.17845	0.0373173	0.398108	0.0531618		Ovary	Adj. R^2	P-val	Adj. R^2	P-val
Xenopus laevis	0.0072311	0.610517	0.137839	0.0445263	0.311771	0.116381		Total regulators	-0.1041	0.8158	-0.117	0.8167
Alligator mississippiensis	0.0117529	0.607851	0.210604	0.055428	0.281311	0.0605083		PIWI	0.08926	0.193	-0.1226	0.8998
Gallus gallus	0.0777042	0.181868	0.0179119	0.0244521	0.12021	0.0218657		siRNA	-0.08073	0.6271	-0.1206	0.8638
Anolis carolinensis	0.0198148	0.322526	0.112772	0.0362983	0.12889	0.0445656		Transcription	-0.09962	0.7661	-0.001103	0.3489
Python molurus	0.00931998	0.47278	0.127176	0.0309159	0.205909	0.108779		Post-Transcription	-0.09589	0.7318	-0.05284	0.4802
Crotalus viridis	0.056292	0.735134	0.223537	0.0721241	0.343255	0.118042
Ornithorhynchus anatinus	0.0605498	0.366168	0.0272653	0.054754	0.183207	0.100942
Monodelphis domestica	0.158056	0.493982	0.0546617	0.0627587	0.233578	0.142984
Homo sapiens	0.022508	0.546572	0.0218686	0.0510867	0.208176	0.265441
Mus musculus	0.145294	0.510308	0.0178146	0.0422469	0.274026	0.175684
Ovary non Mammal species	TE	Total regulators	PIWI pathway	siRNA pathway	Transcriptional regulation	Post-transcriptional regulation			Linear Model		PIC
Danio rerio	0.0819584	0.667037	0.17845	0.0373173	0.398108	0.0531618		Ovary non Mammal	Adj. R^2	P-val	Adj. R^2	P-val
Xenopus laevis	0.0072311	0.610517	0.137839	0.0445263	0.311771	0.116381		Total regulators	-0.1924	0.8653	-0.03017	0.4078
Alligator mississippiensis	0.0117529	0.607851	0.210604	0.055428	0.281311	0.0605083		PIWI	-0.1601	0.6954	0.06767	0.3079
Gallus gallus	0.0777042	0.181868	0.0179119	0.0244521	0.12021	0.0218657		siRNA	-0.1855	0.8146	-0.1439	0.5754
Anolis carolinensis	0.0198148	0.322526	0.112772	0.0362983	0.12889	0.0445656		Transcription	-0.1749	0.757	-0.1825	0.6578
Python molurus	0.00931998	0.47278	0.127176	0.0309159	0.205909	0.108779		Post-Transcription	-0.001635	0.3654	-0.1347	0.5584
Crotalus viridis	0.056292	0.735134	0.223537	0.0721241	0.343255	0.118042		Ovary Mammal
Ovary Mammal species								Total regulators	-0.4857	0.9024	-0.9695	0.9212
Ornithorhynchus anatinus	0.0605498	0.366168	0.0272653	0.054754	0.183207	0.100942		PIWI	-0.133	0.5054	-0.116	0.537
Monodelphis domestica	0.158056	0.493982	0.0546617	0.0627587	0.233578	0.142984		siRNA	-0.4877	0.9095	-0.6984	0.7461
Homo sapiens	0.022508	0.546572	0.0218686	0.0510867	0.208176	0.265441		Transcription	0.3076	0.2662	0.5059	0.3312
Mus musculus	0.145294	0.510308	0.0178146	0.0422469	0.274026	0.175684		Post-Transcription	-0.16	0.5239	0.4021	0.3683
