# Supplementary material for: Vertebrate Lineages Exhibit Diverse Patterns of Transposable Element Regulation and Expression across Tissues
Source: Genome Biol Evol. 2020 Apr 9;12(5):506–21. doi: 10.1093/gbe/evaa068 (PMC7211425; doi:10.1093/gbe/evaa068)
Supplement: evaa068_Supplementary_Data [file evaa068_supplementary_data.zip › Supplementary_fileS8.xlsx]

## Sheet: PIC Spearman
Supplementary file S8. Phylogenetically independent contrast Spearman rank-order correlation testing for correlations between recent-TE and TE regulatory mechanism proportional expression across vertebrate species
		Correlation coefficient (ρ)
	All Tissues	TE	PIWI	siRNA	Transcription	Post-Transcription	Total regulators
Adjusted p-values	TE	X	0.272727	0.0163749	0.143986	-0.183512	0.12253
	PIWI	0.639976	X	0.440994	0.421796	-0.197064	0.511011
	siRNA	0.959717	0.34039	X	0.188029	0.194805	0.381141
	Transcription	0.737181	0.344036	0.681674	X	0.620553	0.96725
	Post-Transcription	0.681674	0.681674	0.681674	0.0939391	X	0.64201
	Total regulators	0.745854	0.230222	0.398801	1.26373e-06	0.0878274	X
		Correlation coefficient (ρ)
	Germline tissues	TE	PIWI	siRNA	Transcription	Post-Transcription	Total regulators
Adjusted p-values	TE	X	0.506767	0.0390977	0.303759	-0.338346	0.239098
	PIWI	0.223283	X	0.547368	0.535338	-0.0105263	0.771429
	siRNA	0.975496	0.201788	X	0.266165	0.0300752	0.601504
	Transcription	0.503749	0.201788	0.551412	X	0.487218	0.81203
	Post-Transcription	0.463201	0.975496	0.975496	0.23131	X	0.413534
	Total regulators	0.574678	0.019534	0.150818	0.0107859	0.337316	X
		Correlation coefficient (ρ)
	Somatic tissues	TE	PIWI	siRNA	Transcription	Post-Transcription	Total regulators
Adjusted p-values	TE	X	-0.473744	-0.00282326	0.0863919	-0.153021	-0.0095991
	PIWI	0.239509	X	0.167702	0.719932	0.439864	0.734613
	siRNA	0.993052	0.761924	X	0.174478	0.233202	0.326934
	Transcription	0.888184	0.0213061	0.761924	X	0.616036	0.922078
	Post-Transcription	0.761924	0.274424	0.698602	0.0740961	X	0.818182
	Total regulators	0.993052	0.019515	0.490283	8.92303e-05	0.00411518	X
		Correlation coefficient (ρ)
	Testis	TE	PIWI	siRNA	Transcription	Post-Transcription	Total regulators
Adjusted p-values	TE	X	0.564088	-0.0186335	0.221909	-0.243365	0.373235
	PIWI	0.11216	X	0.60926	0.339356	0.0299266	0.90175
	siRNA	0.954165	0.0817813	X	0.124788	-0.053642	0.621683
	Transcription	0.627687	0.459036	0.83903	X	0.665726	0.607002
	Post-Transcription	0.617452	0.954165	0.954165	0.0652383	X	0.28402
	Total regulators	0.417754	0.000274562	0.0817813	0.0817813	0.556454	X
		Correlation coefficient (ρ)
	Ovary	TE	PIWI	siRNA	Transcription	Post-Transcription	Total regulators
Adjusted p-values	TE	X	-0.374436	-0.203008	0.2	-0.162406	0.0736842
	PIWI	0.41985	X	0.338346	0.392481	-0.159398	0.434586
	siRNA	0.666535	0.42757	X	0.443609	0.562406	0.615038
	Transcription	0.666535	0.418494	0.363294	X	0.342857	0.909774
	Post-Transcription	0.677308	0.677308	0.204085	0.42757	X	0.550376
	Total regulators	0.82953	0.363294	0.158464	0.000459769	0.204085	X
